# Supplementary material for: Comparative transcriptome analysis reveals key candidate genes mediating ovarian development in Spodoptera frugiperda fed on two host plants
Source: Front Physiol. 2022 Nov 15;13:1056540. doi: 10.3389/fphys.2022.1056540 (PMC9705327; doi:10.3389/fphys.2022.1056540)
Supplement: Supplementary file 1 [file Table2.xlsx]

## Sheet: Table S2
Table S2 The statistical analysis of sequencing data
Sample	Raw reads	Raw bases	Clean reads	Clean bases	Error rate(%)	Q20(%)	Q30(%)	GC content(%)
corn1	45615164	6887889764	45349706	6734125866	0.0249	98.07	94.29	46.66
corn2	47715754	7205078854	47420702	7026781140	0.025	98.03	94.2	47.57
corn3	47789468	7216209668	47498818	7044555151	0.0251	98	94.1	46.52
goosegrass1	57987112	8756053912	57674576	8532924161	0.0248	98.09	94.32	45.86
goosegrass2	52410168	7913935368	52107444	7686464974	0.0248	98.12	94.39	46.17
goosegrass3	56608518	8547886218	56294204	8308553905	0.025	98.04	94.2	45.58
