# Supplementary material for: Comparative transcriptome analysis reveals key candidate genes mediating ovarian development in Spodoptera frugiperda fed on two host plants
Source: Front Physiol. 2022 Nov 15;13:1056540. doi: 10.3389/fphys.2022.1056540 (PMC9705327; doi:10.3389/fphys.2022.1056540)
Supplement: Supplementary file 2 [file Table3.xlsx]

## Sheet: Table S3
Table S3 Differential expressed genes in ovarian transcriptome. The fold change of ±2 or greater and p<0.05
Gene_id	Gene name	Gene description	FC(NO/YO)	Log2FC(NO/YO)	Pvalue	Padjust	Significant	Regulate	YO_1	YO_2	YO_3	NO_1	NO_2	NO_3	YO	NO
gene-LOC118270235	LOC118270235	alpha-2Db adrenergic receptor-like	0.079	-3.65984	2.69e-43	3.32e-39	yes	down	69.98	24.87	26.58	26.26	9.24	34.28	40.4767	23.26
gene-LOC118275516	LOC118275516	uncharacterized LOC118275516	0.052	-4.26859	7.61e-37	4.7e-33	yes	down	23.86	23.73	22.62	2.22	5.88	4.79	23.4033	4.29667
gene-LOC118278576	LOC118278576	uncharacterized LOC118278576	0.059	-4.08606	6.32e-16	2.6e-12	yes	down	5.7	2.88	5.37	0.24	0.28	0.3	4.65	0.273333
gene-LOC118264942	LOC118264942	3-oxoacyl-[acyl-carrier-protein] reductase FabG-like	0.377	-1.4056	3.05e-14	9.41e-11	yes	down	12.4	10.1	10.7	4.46	10.05	5.26	11.0667	6.59
gene-LOC118264488	LOC118264488	eukaryotic translation initiation factor 3 subunit B	0.414	-1.27302	5.74e-14	1.42e-10	yes	down	229.9	211.12	190.98	108.73	95.59	103.3	210.667	102.54
gene-LOC118270561	LOC118270561	uncharacterized LOC118270561, transcript variant X1	0.01	-6.6364	5.77e-12	1.19e-08	yes	down	2.05	30.18	15.48	0.42	0.25	0.18	15.9033	0.283333
gene-LOC118273410	LOC118273410	uncharacterized LOC118273410	26.015	4.70125	3.4e-11	6e-08	yes	up	0.15	0.33	0.49	3.09	21.36	6.43	0.323333	10.2933
gene-LOC118278202	LOC118278202	aminomethyltransferase, mitochondrial-like	0.251	-1.99168	5.23e-11	8.07e-08	yes	down	22.03	23.49	24.43	6.15	9.96	4.99	23.3167	7.03333
gene-LOC118277996	LOC118277996	protein scarlet-like	9.763	3.28729	1.92e-10	2.64e-07	yes	up	0.18	0.21	0.13	2.57	1.74	1.73	0.173333	2.01333
gene-LOC118266161	LOC118266161	2-amino-3-ketobutyrate coenzyme A ligase, mitochondrial-like	0.245	-2.02787	3.68e-10	4.14e-07	yes	down	28.96	45.81	47.67	11.42	10.72	13.1	40.8133	11.7467
gene-LOC118279238	LOC118279238	slit homolog 3 protein-like	8.288	3.05105	3.93e-10	4.14e-07	yes	up	0.28	0.41	0.47	2.71	6.25	2.71	0.386667	3.89
gene-LOC118278369	LOC118278369	uncharacterized LOC118278369	2.175	1.12111	4.02e-10	4.14e-07	yes	up	46.47	35.64	31.89	99.51	111.84	81.29	38	97.5467
gene-LOC118275462	LOC118275462	uncharacterized LOC118275462	5.092	2.34836	7.51e-10	7.14e-07	yes	up	21.3	4.47	9.94	25.01	25.27	38.85	11.9033	29.71
gene-LOC118270769	LOC118270769	probable peroxisomal acyl-coenzyme A oxidase 1, transcript variant X1	0.112	-3.16195	9.13e-10	8.06e-07	yes	down	14.21	19.15	28.45	3.02	1.17	4.08	20.6033	2.75667
gene-LOC118264249	LOC118264249	protein ANTAGONIST OF LIKE HETEROCHROMATIN PROTEIN 1-like, transcript variant X1	4.733	2.24275	1.49e-09	1.22e-06	yes	up	0.17	0.21	0.13	1.07	1.02	0.76	0.17	0.95
gene-LOC118267170	LOC118267170	-	0.264	-1.91905	4.12e-09	3.18e-06	yes	down	1.66	1.48	1.45	0.39	0.71	0.36	1.53	0.486667
gene-LOC118274267	LOC118274267	ejaculatory bulb-specific protein 3-like	0.095	-3.40296	6.33e-09	4.6e-06	yes	down	10.43	7.92	3.82	0.51	1.45	0.55	7.39	0.836667
gene-LOC118264464	LOC118264464	autophagy protein 12-like	13.009	3.70146	1.2e-08	8.23e-06	yes	up	0.38	0.79	1.8	6.75	18.51	17.04	0.99	14.1
gene-LOC118279115	LOC118279115	uncharacterized LOC118279115	0.179	-2.48552	1.44e-08	9.34e-06	yes	down	1.1	1.22	1.5	0.26	0.31	0.24	1.27333	0.27
gene-LOC118267023	LOC118267023	putative nuclease HARBI1	281.676	8.13789	1.96e-08	1.21e-05	yes	up	0	0	0.06	4.75	6.81	23.93	0.02	11.83
gene-LOC118264032	LOC118264032	DNA-directed RNA polymerase III subunit RPC5-like	2.243	1.16532	2.38e-08	1.4e-05	yes	up	4.91	3.99	4.68	11.24	13.02	11.6	4.52667	11.9533
gene-LOC118265775	LOC118265775	piggyBac transposable element-derived protein 4-like	0.067	-3.89951	2.93e-08	1.65e-05	yes	down	1.7	1	0.92	0.09	0.05	0.15	1.20667	0.0966667
gene-LOC118274844	LOC118274844	uncharacterized LOC118274844	207.821	7.69919	3.58e-08	1.89e-05	yes	up	0	0	0	2.13	2.66	3.22	0	2.67
gene-LOC118268469	LOC118268469	dynactin subunit 4-like	2.33	1.22012	3.68e-08	1.89e-05	yes	up	5.79	4.77	4.2	12.63	16.23	11.69	4.92	13.5167
gene-LOC118278979	LOC118278979	uncharacterized LOC118278979	3.479	1.79854	4.43e-08	2.1e-05	yes	up	7.42	13.27	8.58	44.41	44.34	33.55	9.75667	40.7667
gene-LOC118268726	LOC118268726	uncharacterized LOC118268726	7.349	2.8776	5.06e-08	2.31e-05	yes	up	0.19	0.4	0.51	3.69	2.82	3.27	0.366667	3.26
gene-LOC118275507	LOC118275507	eIF-2-alpha kinase GCN2-like	2.199	1.13687	6.72e-08	2.96e-05	yes	up	4.85	4.53	3.63	11.43	10.06	6.99	4.33667	9.49333
gene-LOC118274704	LOC118274704	cuticle protein 16.8-like	0.261	-1.93943	7.85e-08	3.19e-05	yes	down	22.43	11.17	14.97	5.31	6.74	2.93	16.19	4.99333
gene-LOC118279879	LOC118279879	histone H4	2.527	1.33766	8.17e-08	3.19e-05	yes	up	112.82	82.81	97.84	305.24	225.27	310.66	97.8233	280.39
gene-LOC118279668	LOC118279668	histone H4	2.527	1.33766	8.17e-08	3.19e-05	yes	up	112.82	82.81	97.84	305.24	225.27	310.66	97.8233	280.39
gene-LOC118274642	LOC118274642	protein orai-like	2.254	1.17222	8.25e-08	3.19e-05	yes	up	24.71	18.99	20.36	48.89	60.02	59.99	21.3533	56.3
gene-LOC118269724	LOC118269724	uncharacterized LOC118269724	4.373	2.12866	1.28e-07	4.64e-05	yes	up	3.08	1.64	3.12	12.69	19.96	8.16	2.61333	13.6033
gene-LOC118279347	LOC118279347	hydroxylysine kinase-like	0.329	-1.60437	1.38e-07	4.87e-05	yes	down	12.71	15.96	15.5	4.79	7.43	5.1	14.7233	5.77333
gene-LOC118271571	LOC118271571	facilitated trehalose transporter Tret1-like	0.237	-2.07562	3.02e-07	0.000103646	yes	down	19.7	27.82	31.15	4.89	8.04	10.36	26.2233	7.76333
gene-LOC118264167	LOC118264167	transmembrane protein 70 homolog, mitochondrial-like	6.234	2.64016	3.42e-07	0.000114254	yes	up	2.62	2.08	6.98	31.08	21.42	33.56	3.89333	28.6867
gene-LOC118275790	LOC118275790	protein limb expression 1 homolog	0.207	-2.26914	3.74e-07	0.000121698	yes	down	13.93	17.35	10.27	1.96	4.27	3.8	13.85	3.34333
gene-LOC118267528	LOC118267528	apoptosis-stimulating of p53 protein 1-like, transcript variant X1	6.352	2.66712	5.18e-07	0.000164181	yes	up	1.22	1.18	1.82	4.12	11.59	15.13	1.40667	10.28
gene-LOC118274664	LOC118274664	fructose-bisphosphate aldolase-like, transcript variant X2	0.24	-2.06041	6.2e-07	0.000191543	yes	down	254.93	325.03	470.06	73.14	167.47	63.38	350.007	101.33
gene-LOC118269844	LOC118269844	uncharacterized LOC118269844	0.259	-1.94945	6.92e-07	0.000204419	yes	down	396.44	538.74	1005.54	239.07	163.14	194.38	646.907	198.863
gene-LOC118271826	LOC118271826	sentrin-specific protease 8-like, transcript variant X1	2.216	1.14805	6.95e-07	0.000204419	yes	up	15.37	11.58	11.32	32.37	32.13	33.76	12.7567	32.7533
gene-LOC118269430	LOC118269430	cell surface glycoprotein 1-like, transcript variant X1	0.243	-2.04389	7.34e-07	0.000210808	yes	down	4.43	6.59	8	1.72	1.7	2.04	6.34	1.82
gene-LOC118280283	LOC118280283	multidrug resistance protein homolog 49-like	0.475	-1.07365	9.01e-07	0.000252922	yes	down	16.64	31.92	23.69	13.5	13.48	12.9	24.0833	13.2933
gene-LOC118278635	LOC118278635	single-minded homolog 1-like	0.305	-1.71184	1.72e-06	0.000461266	yes	down	9.77	6.9	11.28	5.2	3.08	2.24	9.31667	3.50667
gene-LOC118268918	LOC118268918	glutathione hydrolase 1 proenzyme-like, transcript variant X1	2.19	1.13068	2.61e-06	0.000647949	yes	up	11.86	9.27	9.31	21.59	28.21	27.76	10.1467	25.8533
gene-LOC118279019	LOC118279019	facilitated trehalose transporter Tret1-like	0.308	-1.69679	2.68e-06	0.000647949	yes	down	40.99	53.44	70.98	13.52	25.36	19.2	55.1367	19.36
gene-LOC118279857	LOC118279857	macrophage mannose receptor 1-like, transcript variant X1	0.34	-1.55757	3.86e-06	0.0009169	yes	down	24.73	29.05	25.59	10.26	15.78	6.34	26.4567	10.7933
gene-LOC118267004	LOC118267004	speract receptor-like, transcript variant X1	0.226	-2.14249	4.15e-06	0.000967689	yes	down	6.26	11.13	15.04	1.72	1.11	2.91	10.81	1.91333
gene-LOC118272245	LOC118272245	uncharacterized LOC118272245	11.308	3.49928	5.13e-06	0.00114617	yes	up	1.01	0.54	0.8	21.4	8.98	2.11	0.783333	10.83
gene-LOC118264492	LOC118264492	sodium-dependent nutrient amino acid transporter 1-like	0.277	-1.85298	5.59e-06	0.0011902	yes	down	14.11	14.61	23.66	7.5	7.55	2.81	17.46	5.95333
gene-LOC118279054	LOC118279054	serine/threonine-protein kinase S6KL-like	2.262	1.17754	5.96e-06	0.0012469	yes	up	4.68	2.88	3.42	9.24	14.77	10.24	3.66	11.4167
gene-LOC118276932	LOC118276932	uncharacterized LOC118276932	0.342	-1.54989	9.3e-06	0.00185551	yes	down	219.2	334.48	156.93	97.02	120.3	69.83	236.87	95.7167
gene-LOC118268116	LOC118268116	katanin p60 ATPase-containing subunit A1-like, transcript variant X1	0.2	-2.32082	9.33e-06	0.00185551	yes	down	0.85	2.06	2.1	0.49	0.23	0.34	1.67	0.353333
gene-LOC118274404	LOC118274404	mucin-17-like	2.344	1.22914	9.46e-06	0.00185551	yes	up	3.98	1.88	3.05	7.76	8.99	7.58	2.97	8.11
gene-LOC118273426	LOC118273426	uncharacterized LOC118273426, transcript variant X1	0.286	-1.806	9.7e-06	0.00187238	yes	down	11.68	21.48	27.55	8.79	8.35	4.3	20.2367	7.14667
gene-LOC118263176	LOC118263176	uncharacterized LOC118263176	31.528	4.97857	1.08e-05	0.00204386	yes	up	0.22	0.49	0.02	33.17	0.84	9.12	0.243333	14.3767
gene-LOC118268195	LOC118268195	dnaJ homolog subfamily A member 1-like	3.51	1.81143	1.12e-05	0.00209726	yes	up	62.15	20.66	19	169.02	136.15	105.72	33.9367	136.963
gene-LOC118264463	LOC118264463	uncharacterized LOC118264463, transcript variant X1	4.786	2.25887	1.25e-05	0.00227461	yes	up	1.38	1.89	2.31	4.03	11.69	9.66	1.86	8.46
gene-LOC118267382	LOC118267382	inositol-trisphosphate 3-kinase B-like, transcript variant X1	2.066	1.0465	1.7e-05	0.00303471	yes	up	6.52	15.93	5.31	13.47	16.5	13.97	9.25333	14.6467
gene-LOC118279326	LOC118279326	uncharacterized LOC118279326	0.027	-5.23046	1.73e-05	0.0030482	yes	down	2.63	1.67	3.01	0	0.24	0	2.43667	0.08
gene-LOC118269212	LOC118269212	uncharacterized LOC118269212	13.317	3.73524	1.98e-05	0.00344315	yes	up	0.1	0.07	0.09	1.66	0.62	1.61	0.0866667	1.29667
gene-LOC118278849	LOC118278849	UDP-glucuronosyltransferase 2B15-like	0.371	-1.42913	2.07e-05	0.00349665	yes	down	11.66	9.4	8.3	3.09	3.86	4.98	9.78667	3.97667
gene-LOC118278087	LOC118278087	ice-structuring protein-like	0.122	-3.03246	2.07e-05	0.00349665	yes	down	15.97	10.46	11.09	3.29	1.92	0.32	12.5067	1.84333
gene-LOC118273671	LOC118273671	arginine kinase, transcript variant X1	0.268	-1.89868	2.12e-05	0.00353083	yes	down	12.92	7.17	21.58	4.9	3.75	4.7	13.89	4.45
gene-LOC118280648	LOC118280648	uncharacterized LOC118280648, transcript variant X2	0.245	-2.03012	2.64e-05	0.00434196	yes	down	3.32	5.03	1.96	2.24	2.01	1.01	3.43667	1.75333
gene-LOC118261829	LOC118261829	uncharacterized LOC118261829	0.043	-4.55087	2.84e-05	0.00462062	yes	down	0.59	2.1	3.99	0.13	0.04	0.13	2.22667	0.1
gene-LOC118274711	LOC118274711	uncharacterized LOC118274711	8.381	3.06711	2.94e-05	0.0047097	yes	up	0.23	0.11	0.25	0.56	1.66	3.26	0.196667	1.82667
gene-LOC118275570	LOC118275570	cell growth regulator with RING finger domain protein 1-like	3.436	1.78063	3.1e-05	0.00484551	yes	up	1.13	0.63	0.54	2.91	2.22	3.83	0.766667	2.98667
gene-LOC118281061	LOC118281061	uncharacterized LOC118281061	5.814	2.53956	3.19e-05	0.00488123	yes	up	0.2	0.14	0.12	0.73	1.09	1.3	0.153333	1.04
gene-LOC118264714	LOC118264714	gastrula zinc finger protein XlCGF57.1-like	2.029	1.02083	3.26e-05	0.00490579	yes	up	1.11	1.13	1.65	2.91	2.74	2.18	1.29667	2.61
gene-LOC118266099	LOC118266099	ejaculatory bulb-specific protein 3-like	0.25	-2.00081	3.41e-05	0.00501686	yes	down	11.47	4.37	8.27	1.98	1.89	2.94	8.03667	2.27
gene-LOC118275275	LOC118275275	uncharacterized LOC118275275	180.304	7.49429	3.41e-05	0.00501686	yes	up	0	0	0	1.53	3.44	21.35	0	8.77333
gene-LOC118270964	LOC118270964	rho GTPase-activating protein 6-like, transcript variant X1	0.404	-1.30697	3.54e-05	0.00514924	yes	down	25.69	21.57	24.48	14.66	14.7	7.41	23.9133	12.2567
gene-LOC118275759	LOC118275759	protein disulfide-isomerase A6 homolog	0.407	-1.29765	3.81e-05	0.00547954	yes	down	139.16	150.92	81.65	73.26	44.1	60.76	123.91	59.3733
gene-LOC118278668	LOC118278668	hexosaminidase D-like	111.395	6.79954	3.89e-05	0.00552002	yes	up	0	0.04	0	3.87	1.39	0.18	0.0133333	1.81333
gene-LOC118281234	LOC118281234	uncharacterized LOC118281234	140.299	7.13236	4.22e-05	0.00592488	yes	up	0	0	0	0.65	5.17	6.15	0	3.99
gene-LOC118272279	LOC118272279	uncharacterized LOC118272279, transcript variant X1	23.705	4.5671	4.45e-05	0.0061709	yes	up	0.02	0.07	0.05	1.12	2.53	0.16	0.0466667	1.27
gene-LOC118263708	LOC118263708	membrane-associated progesterone receptor component 1-like	2.514	1.32991	4.62e-05	0.00634105	yes	up	6.6	8.09	8.88	26.18	28.1	16.63	7.85667	23.6367
gene-LOC118278645	LOC118278645	uncharacterized LOC118278645	189.554	7.56646	4.9e-05	0.00652797	yes	up	0	0	0	1.07	0.04	0.12	0	0.41
gene-LOC118275463	LOC118275463	uncharacterized LOC118275463, transcript variant X2	4.314	2.1089	4.98e-05	0.00652797	yes	up	3.54	3.5	4.9	14.99	10.6	30.21	3.98	18.6
gene-LOC118269639	LOC118269639	rootletin-like, transcript variant X2	0.351	-1.51122	5.02e-05	0.00652797	yes	down	16.8	7.5	18.32	5.38	1.18	6.46	14.2067	4.34
gene-LOC118270737	LOC118270737	complexin-like, transcript variant X1	0.422	-1.24429	5.35e-05	0.00682953	yes	down	3.71	4.32	3.83	1.8	2.8	1.43	3.95333	2.01
gene-LOC118264962	LOC118264962	uncharacterized LOC118264962	2.472	1.3057	5.39e-05	0.00682953	yes	up	3.5	2.93	3.2	6.42	10.62	11.22	3.21	9.42
gene-LOC118264224	LOC118264224	protein abnormal spindle-like	2.245	1.16641	5.42e-05	0.00682953	yes	up	2	1.22	1.14	4.9	4.07	2.64	1.45333	3.87
gene-LOC118271254	LOC118271254	uncharacterized LOC118271254	0.31	-1.68777	5.57e-05	0.00691514	yes	down	1.99	1.51	1.32	0.63	0.64	0.46	1.60667	0.576667
gene-LOC118262107	LOC118262107	uncharacterized LOC118262107	0.017	-5.90295	5.6e-05	0.00691514	yes	down	9.17	0.31	13.26	0.3	0	0.13	7.58	0.143333
gene-LOC118270279	LOC118270279	myosin regulatory light chain 2	0.293	-1.77052	5.94e-05	0.00726059	yes	down	490.69	595.66	484.98	78.43	278.66	181.61	523.777	179.567
gene-LOC118264304	LOC118264304	uncharacterized LOC118264304, transcript variant X1	2.399	1.2627	6.53e-05	0.00774864	yes	up	2.17	1.22	1.23	3.55	4.73	4.42	1.54	4.23333
gene-LOC118273436	LOC118273436	annulin-like	0.333	-1.5847	6.56e-05	0.00774864	yes	down	6.73	13.17	11.64	3.16	4.96	4.5	10.5133	4.20667
gene-LOC118272758	LOC118272758	pyrimidodiazepine synthase-like	0.273	-1.87451	6.65e-05	0.00774864	yes	down	19.68	36.57	38.41	10.52	5.86	13.89	31.5533	10.09
gene-LOC118281390	LOC118281390	uncharacterized LOC118281390, transcript variant X1	6.292	2.65361	6.65e-05	0.00774864	yes	up	0.13	0.15	0.08	0.44	0.75	1.64	0.12	0.943333
gene-LOC118278237	LOC118278237	uncharacterized LOC118278237	0.033	-4.90999	7.24e-05	0.00812593	yes	down	2.44	0.35	1.01	0.11	0	0.03	1.26667	0.0466667
gene-LOC118276616	LOC118276616	23 kDa integral membrane protein-like	0.467	-1.09766	7.47e-05	0.00830831	yes	down	11.53	13.68	11.71	5.57	8.27	6.59	12.3067	6.81
gene-LOC118266678	LOC118266678	uncharacterized LOC118266678	0.361	-1.47002	7.64e-05	0.00835658	yes	down	2.07	0.99	1.53	0.68	0.91	0.78	1.53	0.79
gene-LOC118274646	LOC118274646	uncharacterized LOC118274646	2.322	1.21522	7.71e-05	0.00835658	yes	up	35.28	17.95	33.21	97.97	85.01	54.01	28.8133	78.9967
gene-LOC118271077	LOC118271077	uncharacterized LOC118271077	0.379	-1.40012	7.72e-05	0.00835658	yes	down	3.91	3.09	3.15	1.77	2.14	0.76	3.38333	1.55667
gene-LOC118278371	LOC118278371	protein neuralized-like	3.412	1.77081	7.8e-05	0.00835658	yes	up	2.57	1.25	0.68	4.81	5.98	1.97	1.5	4.25333
gene-LOC118276911	LOC118276911	protein scarlet-like, transcript variant X2	8.364	3.06428	7.99e-05	0.00835658	yes	up	0.05	0.18	0.14	1.85	0.66	1.19	0.123333	1.23333
gene-LOC118273663	LOC118273663	venom dipeptidyl peptidase 4-like, transcript variant X1	2.49	1.31633	7.99e-05	0.00835658	yes	up	9.5	5.58	7.98	16.09	22.61	27.14	7.68667	21.9467
gene-LOC118280131	LOC118280131	actin-like protein 6A, transcript variant X3	0.449	-1.1551	8.08e-05	0.00835658	yes	down	20.14	11.41	10.02	9.22	10.64	6.32	13.8567	8.72667
gene-LOC118274261	LOC118274261	synaptic vesicle glycoprotein 2B-like, transcript variant X1	0.142	-2.81254	8.19e-05	0.00835658	yes	down	24.52	49.82	48.95	15.69	6.22	0.97	41.0967	7.62667
gene-LOC118280963	LOC118280963	uncharacterized LOC118280963	4.964	2.31145	8.48e-05	0.00858526	yes	up	0.5	0.43	0.71	4.53	3.11	5.03	0.546667	4.22333
gene-LOC118271873	LOC118271873	trinucleotide repeat-containing gene 18 protein-like	64.671	6.01505	8.73e-05	0.00876551	yes	up	0.51	0.89	0.58	155.57	1.88	7.07	0.66	54.84
gene-LOC118266163	LOC118266163	uncharacterized LOC118266163, transcript variant X1	0.497	-1.0084	8.93e-05	0.00887466	yes	down	36.44	21.58	30.06	16.56	15.55	18.58	29.36	16.8967
gene-LOC118279704	LOC118279704	chorion class B protein Ld34-like	0.015	-6.07338	8.98e-05	0.00887466	yes	down	4.22	0.59	8.08	0	0	0.2	4.29667	0.0666667
gene-LOC118278589	LOC118278589	syndetin-like, transcript variant X1	4.002	2.00079	9.08e-05	0.00890575	yes	up	0.21	0.72	0.79	1.73	2.01	2.02	0.573333	1.92
gene-LOC118278771	LOC118278771	-	2.25	1.16975	9.39e-05	0.00905971	yes	up	7.24	4.81	3.22	14.2	12.14	14.62	5.09	13.6533
gene-LOC118277477	LOC118277477	neuropilin and tolloid-like protein 2	0.106	-3.23316	9.53e-05	0.00912942	yes	down	2.77	2	3.7	0.67	0.4	0.16	2.82333	0.41
gene-LOC118263502	LOC118263502	-	0.406	-1.30205	9.69e-05	0.0092039	yes	down	9.78	7.45	10.27	3.44	6.55	3.29	9.16667	4.42667
gene-LOC118265484	LOC118265484	uncharacterized LOC118265484	9.609	3.26443	9.91e-05	0.00934433	yes	up	0.29	0.39	0.55	1.01	4.44	7.71	0.41	4.38667
gene-LOC118266139	LOC118266139	fanconi-associated nuclease 1-like	2.444	1.2894	0.000105109	0.00983648	yes	up	2.69	2.42	1.73	5.51	5.66	8.12	2.28	6.43
gene-LOC118269177	LOC118269177	G-protein coupled receptor Mth2-like, transcript variant X1	0.291	-1.78261	0.000106311	0.00987416	yes	down	1.63	3.52	2.16	0.83	1.08	0.68	2.43667	0.863333
gene-LOC118262216	LOC118262216	HIG1 domain family member 1A, mitochondrial-like, transcript variant X2	0.322	-1.6355	0.000118328	0.0107478	yes	down	16.05	36.09	30.84	8.42	14.61	9.27	27.66	10.7667
gene-LOC118267892	LOC118267892	probable 39S ribosomal protein L49, mitochondrial	2.354	1.23482	0.000122537	0.0110489	yes	up	25.91	14.23	13.03	39.86	53.35	49.74	17.7233	47.65
gene-LOC118280128	LOC118280128	uncharacterized LOC118280128, transcript variant X1	0.278	-1.84675	0.000130785	0.0117072	yes	down	10.02	5.43	5.98	2.52	3.54	1.09	7.14333	2.38333
gene-LOC118265405	LOC118265405	probable methyltransferase TARBP1	6.102	2.60933	0.000139421	0.0123019	yes	up	0.33	0.51	0.76	0.9	5.8	4.76	0.533333	3.82
gene-LOC118267736	LOC118267736	dopamine D2-like receptor, transcript variant X1	9.08	3.1827	0.000144904	0.012695	yes	up	7.31	1.32	1.02	18.04	19.26	62.76	3.21667	33.3533
gene-LOC118274946	LOC118274946	N-chimaerin-like	0.459	-1.12483	0.000147815	0.012769	yes	down	1.58	1.96	1.64	0.99	0.97	0.88	1.72667	0.946667
gene-LOC118274733	LOC118274733	nose resistant to fluoxetine protein 6-like	0.037	-4.77573	0.000150538	0.0128691	yes	down	0.32	0.08	3.21	0.06	0.06	0.05	1.20333	0.0566667
gene-LOC118271415	LOC118271415	hemicentin-2-like, transcript variant X1	0.417	-1.26143	0.000151059	0.0128691	yes	down	14.08	11.5	10.56	4.23	5.02	6.72	12.0467	5.32333
gene-LOC118277855	LOC118277855	uncharacterized LOC118277855	0.431	-1.21466	0.000157358	0.0131232	yes	down	5.1	3.72	5.11	1.79	2.85	2.38	4.64333	2.34
gene-LOC118279635	LOC118279635	dymeclin-like	0.405	-1.30258	0.000157575	0.0131232	yes	down	12.61	47.15	64.12	15.62	11.04	10.47	41.2933	12.3767
gene-LOC118268467	LOC118268467	V-type proton ATPase 116 kDa subunit a1-like, transcript variant X1	0.434	-1.20451	0.000158279	0.0131232	yes	down	49.02	68.75	55.12	43.34	27.42	20.14	57.63	30.3
gene-LOC118262556	LOC118262556	probable uridine nucleosidase 2, transcript variant X1	0.141	-2.82564	0.00015829	0.0131232	yes	down	3.52	7.37	18.17	0.49	2.66	1.75	9.68667	1.63333
gene-LOC118264455	LOC118264455	baculoviral IAP repeat-containing protein 5-like	4.61	2.20466	0.000168422	0.0136804	yes	up	11.56	25.03	22.79	36.14	123.87	153.92	19.7933	104.643
gene-LOC118272581	LOC118272581	obscurin-like, transcript variant X1	0.45	-1.15164	0.000170549	0.0136804	yes	down	6.07	6.12	5.22	2.61	3.49	4.27	5.80333	3.45667
gene-LOC118263124	LOC118263124	protein obstructor-E-like	15.154	3.92159	0.000185805	0.0147131	yes	up	0.65	0.99	0.86	0.52	33.5	10.8	0.833333	14.94
gene-LOC118276123	LOC118276123	D-beta-hydroxybutyrate dehydrogenase, mitochondrial-like, transcript variant X2	0.293	-1.77036	0.000189861	0.0149385	yes	down	4.71	6.34	5.43	0.87	2.38	2.37	5.49333	1.87333
gene-LOC118277179	LOC118277179	uncharacterized LOC118277179	0.035	-4.85424	0.000195989	0.0151316	yes	down	35.16	3.22	3.72	0.26	1.13	0.95	14.0333	0.78
gene-LOC118265864	LOC118265864	uncharacterized LOC118265864	0.221	-2.17951	0.00020644	0.0158394	yes	down	0.81	2.17	1.96	0.4	0.31	0.59	1.64667	0.433333
gene-LOC118264176	LOC118264176	uncharacterized LOC118264176	0.434	-1.20528	0.000212581	0.0161105	yes	down	16.15	6.9	11	6.51	5.33	5.29	11.35	5.71
gene-LOC118280471	LOC118280471	acetyl-CoA carboxylase-like	0.438	-1.19024	0.000216148	0.0161808	yes	down	26.06	24.78	23.22	30.95	40.47	14.38	24.6867	28.6
gene-LOC118279431	LOC118279431	large subunit ribosomal RNA	2.154	1.10702	0.000217438	0.0161808	yes	up	143.32	181.55	88.15	361.82	411.61	289.71	137.673	354.38
gene-LOC118279120	LOC118279120	nose resistant to fluoxetine protein 6-like	0.199	-2.32643	0.000229829	0.0166789	yes	down	1.07	0.58	0.98	0.13	0.26	0.22	0.876667	0.203333
gene-LOC118269473	LOC118269473	uncharacterized LOC118269473	0.016	-5.94381	0.0002451	0.0175012	yes	down	1.84	0.39	0.81	0	0.05	0	1.01333	0.0166667
gene-LOC118264291	LOC118264291	DNA-directed RNA polymerase III subunit RPC5-like	0.438	-1.19192	0.000257829	0.0181998	yes	down	8.55	7.51	5.31	3.37	5.02	2.68	7.12333	3.69
gene-LOC118278068	LOC118278068	uncharacterized LOC118278068	0.232	-2.10607	0.000263944	0.0183386	yes	down	17.04	23.58	25.93	2.12	9.59	6.24	22.1833	5.98333
gene-LOC118274847	LOC118274847	neo-calmodulin-like, transcript variant X1	0.262	-1.93014	0.000265173	0.0183386	yes	down	8.69	24.97	28.29	7.55	12.39	5.06	20.65	8.33333
gene-LOC118263998	LOC118263998	uncharacterized LOC118263998, transcript variant X4	4.718	2.23829	0.000266597	0.0183386	yes	up	1.55	3.04	3.4	3.93	20.57	20.16	2.66333	14.8867
gene-LOC118277733	LOC118277733	waprin-Thr1-like	0.353	-1.50033	0.000267218	0.0183386	yes	down	69.48	110.06	116.69	25.08	49.82	46.44	98.7433	40.4467
gene-LOC118277112	LOC118277112	fatty acyl-CoA hydrolase precursor, medium chain-like	0.172	-2.54076	0.000269553	0.0183698	yes	down	1.5	3.1	5.59	0.39	0.62	1.04	3.39667	0.683333
gene-LOC118271948	LOC118271948	uncharacterized transporter slc-17.2-like	0.408	-1.29177	0.000278547	0.0188027	yes	down	10.23	16.99	18.87	7.36	10.87	6.12	15.3633	8.11667
gene-LOC118275420	LOC118275420	probable peroxisomal acyl-coenzyme A oxidase 1	2.038	1.02706	0.000287996	0.0189958	yes	up	10.16	10.32	13.74	29.43	36.11	18.89	11.4067	28.1433
gene-LOC118277357	LOC118277357	piggyBac transposable element-derived protein 3-like	3.126	1.64413	0.000288038	0.0189958	yes	up	0.71	0.26	0.84	3.61	1.55	1.3	0.603333	2.15333
gene-LOC118281527	LOC118281527	uncharacterized LOC118281527, transcript variant X1	0.453	-1.14116	0.000291245	0.0190357	yes	down	5.31	5.28	3.33	3.24	2.89	1.81	4.64	2.64667
gene-LOC118271027	LOC118271027	neuropeptides capa receptor-like, transcript variant X1	0.279	-1.83915	0.000307411	0.0199865	yes	down	6.56	9.16	11.16	2.69	3.62	4.87	8.96	3.72667
gene-LOC118267699	LOC118267699	uncharacterized LOC118267699, transcript variant X1	2.125	1.08714	0.000312117	0.0201504	yes	up	1.77	1.61	1.14	3.27	4.63	3.13	1.50667	3.67667
gene-LOC118264293	LOC118264293	dihydropyrimidine dehydrogenase [NADP(+)]-like	0.28	-1.83733	0.000325146	0.0206483	yes	down	12.83	21.53	12.05	2.04	6.75	6.37	15.47	5.05333
gene-LOC118270343	LOC118270343	homeotic protein empty spiracles-like	0.317	-1.65673	0.000325997	0.0206483	yes	down	0.87	0.99	0.5	0.37	0.36	0.21	0.786667	0.313333
gene-LOC118264944	LOC118264944	alpha,alpha-trehalose-phosphate synthase [UDP-forming]-like	0.455	-1.13598	0.00032883	0.0206483	yes	down	43.23	22.16	18.86	15.04	18.19	11.03	28.0833	14.7533
gene-LOC118262473	LOC118262473	innexin shaking-B-like, transcript variant X1	0.337	-1.56891	0.000331104	0.0206483	yes	down	1.39	1.26	2.03	0.7	0.74	0.35	1.56	0.596667
gene-LOC118266735	LOC118266735	protein Tob1-like, transcript variant X2	0.218	-2.20034	0.000331481	0.0206483	yes	down	2.93	5.51	5.01	0.82	1.35	1.4	4.48333	1.19
gene-LOC118274426	LOC118274426	uncharacterized LOC118274426	0.206	-2.28077	0.000332632	0.0206483	yes	down	1.46	0.96	2.71	0.45	0.49	0.32	1.71	0.42
gene-LOC118277510	LOC118277510	sulfite oxidase, mitochondrial-like	3.871	1.95279	0.000337226	0.0207343	yes	up	0.81	0.35	1.23	2.44	4.56	3.56	0.796667	3.52
gene-LOC118272842	LOC118272842	multifunctional methyltransferase subunit TRM112-like protein	2.03	1.02149	0.000337375	0.0207343	yes	up	40.81	19.95	35.04	90.99	72.61	62.87	31.9333	75.49
gene-LOC118265921	LOC118265921	diuretic hormone receptor, transcript variant X3	0.121	-3.04973	0.000357539	0.0216504	yes	down	0.28	0.38	0.71	0.04	0.17	0.05	0.456667	0.0866667
gene-LOC118268307	LOC118268307	platelet endothelial aggregation receptor 1-like	0.26	-1.9432	0.000365226	0.022008	yes	down	3.2	11.51	7.18	3.21	2.41	1.51	7.29667	2.37667
gene-LOC118265717	LOC118265717	uncharacterized LOC118265717	0.098	-3.35319	0.00038161	0.0227731	yes	down	0.61	1.75	1.26	0.06	0.29	0.06	1.20667	0.136667
gene-LOC118277851	LOC118277851	extensin-2-like, transcript variant X1	0.474	-1.07692	0.000420931	0.0247608	yes	down	12.05	14.32	13.97	6.45	9.8	7.18	13.4467	7.81
gene-LOC118279954	LOC118279954	histone H2B-like	3.085	1.62522	0.000429352	0.0251364	yes	up	314.42	107.67	158.62	884.02	933.67	278.14	193.57	698.61
gene-LOC118274972	LOC118274972	fatty acid synthase-like	0.093	-3.43247	0.000440926	0.025645	yes	down	4.91	3.13	5.48	0.03	1.34	0.14	4.50667	0.503333
gene-LOC118270135	LOC118270135	uncharacterized LOC118270135	10.646	3.41226	0.000444266	0.025645	yes	up	0.03	0.11	0.04	0.19	1.17	0.94	0.06	0.766667
gene-LOC118275556	LOC118275556	uncharacterized protein CG45076-like, transcript variant X1	0.419	-1.25622	0.000446502	0.0256541	yes	down	63.12	85.23	69.65	20.75	41.89	43.18	72.6667	35.2733
gene-LOC118267838	LOC118267838	uncharacterized LOC118267838	73.273	6.19522	0.000456191	0.0258501	yes	up	0	0	0	1.61	5.08	5.23	0	3.97333
gene-LOC118267225	LOC118267225	uncharacterized LOC118267225	73.273	6.19522	0.000456191	0.0258501	yes	up	0	0	0	1.61	5.08	5.23	0	3.97333
gene-LOC118262183	LOC118262183	DNA topoisomerase 2-binding protein 1-B-like	0.218	-2.19431	0.000472581	0.026627	yes	down	1.14	4.45	2.03	4.77	0.83	0.51	2.54	2.03667
gene-LOC118264655	LOC118264655	multiple inositol polyphosphate phosphatase 1-like, transcript variant X1	0.252	-1.98695	0.000478785	0.0267621	yes	down	2.89	4.49	2.8	0.71	1.77	1.02	3.39333	1.16667
gene-LOC118281529	LOC118281529	probable 39S ribosomal protein L49, mitochondrial	0.459	-1.123	0.000486192	0.0270308	yes	down	75.54	108.1	124.83	68.19	44.24	55.24	102.823	55.89
gene-LOC118271923	LOC118271923	SET domain-containing protein SmydA-8-like, transcript variant X1	0.197	-2.34711	0.00048952	0.0270308	yes	down	0.71	0.56	1.04	0.11	0.29	0.14	0.77	0.18
gene-LOC118277478	LOC118277478	uncharacterized LOC118277478, transcript variant X1	12.766	3.67425	0.000494197	0.0270308	yes	up	0.11	0.23	0.12	0.12	3.3	3.54	0.153333	2.32
gene-LOC118270754	LOC118270754	probable peroxisomal acyl-coenzyme A oxidase 1	0.192	-2.38365	0.000494533	0.0270308	yes	down	6.13	4.64	1.98	1.62	0.31	1.13	4.25	1.02
gene-LOC118274120	LOC118274120	uncharacterized LOC118274120, transcript variant X1	0.414	-1.27227	0.000497483	0.0270723	yes	down	45.78	41.33	69.02	16.4	31.14	28.18	52.0433	25.24
gene-LOC118280953	LOC118280953	xaa-Pro aminopeptidase ApepP-like	0.405	-1.30294	0.000507871	0.0274931	yes	down	47.15	110.75	78.58	38.84	36.13	41.81	78.8267	38.9267
gene-LOC118278770	LOC118278770	uncharacterized LOC118278770, transcript variant X3	0.236	-2.08019	0.000509667	0.0274931	yes	down	34.92	2.56	2.64	1.88	1.15	1.04	13.3733	1.35667
gene-LOC118278467	LOC118278467	spectrin beta chain, non-erythrocytic 1-like, transcript variant X1	0.487	-1.0377	0.000524	0.0281434	yes	down	11.44	9.36	9.18	4.52	7.16	3	9.99333	4.89333
gene-LOC118262505	LOC118262505	phytanoyl-CoA dioxygenase domain-containing protein 1-like	0.322	-1.6327	0.00054355	0.0290564	yes	down	215.9	152.23	198.56	26.48	88.31	92.38	188.897	69.0567
gene-LOC118272008	LOC118272008	cytochrome c	0.329	-1.60567	0.000547869	0.0290564	yes	down	325.16	249.17	338.04	214.18	115.68	39.93	304.123	123.263
gene-LOC118277140	LOC118277140	calbindin-32-like, transcript variant X1	0.271	-1.88266	0.000558975	0.029339	yes	down	23.03	6.13	11.98	4.15	2.52	4.29	13.7133	3.65333
gene-LOC118276481	LOC118276481	uncharacterized LOC118276481	0.058	-4.10672	0.000565751	0.029339	yes	down	3.04	10.9	56.56	3.1	0.47	1.17	23.5	1.58
gene-LOC118270531	LOC118270531	uncharacterized LOC118270531	6.932	2.79322	0.00056631	0.029339	yes	up	0.92	0.36	1.2	1.46	7.19	10.29	0.826667	6.31333
gene-LOC118267105	LOC118267105	protein rogdi-like, transcript variant X1	2.319	1.21349	0.000570909	0.0293852	yes	up	1.76	1.7	1.4	5.82	5.36	2.53	1.62	4.57
gene-LOC118282200	LOC118282200	elongation of very long chain fatty acids protein AAEL008004-like, transcript variant X1	2.326	1.21773	0.000573915	0.0294173	yes	up	3.54	4.77	2.11	9.94	9.4	9.34	3.47333	9.56
gene-LOC118265368	LOC118265368	uncharacterized LOC118265368	19.342	4.27365	0.000596558	0.0301615	yes	up	0.72	0.03	0.33	0.15	7.79	14.28	0.36	7.40667
gene-LOC118269986	LOC118269986	vegetative cell wall protein gp1-like	0.262	-1.93124	0.000607264	0.030494	yes	down	23.34	34	27.93	11.74	14.42	2.22	28.4233	9.46
gene-LOC118274834	LOC118274834	protein GUCD1-like	3.55	1.82801	0.000613541	0.0305608	yes	up	1.35	0.71	1.9	4.77	8.01	6.99	1.32	6.59
gene-LOC118267220	LOC118267220	uncharacterized LOC118267220	3.398	1.76476	0.000616065	0.0305633	yes	up	2.44	3.91	3.08	13.26	21.47	4.82	3.14333	13.1833
gene-LOC118274488	LOC118274488	structure-specific endonuclease subunit SLX1 homolog	3.106	1.63498	0.000664428	0.0326238	yes	up	2.89	5.13	3.24	9.45	12.5	19.16	3.75333	13.7033
gene-LOC118274494	LOC118274494	uncharacterized LOC118274494	0.026	-5.25497	0.000665523	0.0326238	yes	down	1.22	3.27	35.95	0	0.98	0.27	13.48	0.416667
gene-LOC118277036	LOC118277036	GPI mannosyltransferase 1-like	0.352	-1.50628	0.000677512	0.0330652	yes	down	12.15	29.29	16.42	8.26	6.41	9.58	19.2867	8.08333
gene-LOC118279566	LOC118279566	uncharacterized LOC118279566	0.012	-6.35409	0.000682472	0.0330652	yes	down	0.4	0	59.06	0	0.62	0.26	19.82	0.293333
gene-LOC118263641	LOC118263641	gamma-aminobutyric acid receptor alpha-like	0.076	-3.71215	0.000701848	0.0338669	yes	down	1.62	0.11	1	0.05	0.11	0.07	0.91	0.0766667
gene-LOC118270109	LOC118270109	kinesin-like protein KIF21B	0.348	-1.52131	0.000705623	0.0339166	yes	down	1.92	3.95	3.67	1.02	1.9	1.1	3.18	1.34
gene-LOC118280877	LOC118280877	uncharacterized LOC118280877	19.21	4.26377	0.000723683	0.0346127	yes	up	0.05	0.13	0.07	0.02	2.97	3.52	0.0833333	2.17
gene-LOC118268896	LOC118268896	serine/arginine repetitive matrix protein 1-like, transcript variant X1	0.262	-1.93167	0.000741627	0.0349669	yes	down	0.96	3.36	2.96	0.63	1.11	0.58	2.42667	0.773333
gene-LOC118271807	LOC118271807	uncharacterized LOC118271807	0.377	-1.40901	0.000771287	0.0362074	yes	down	17.92	11.61	20.71	4.34	9.44	8.07	16.7467	7.28333
gene-LOC118267727	LOC118267727	thioredoxin, mitochondrial-like, transcript variant X1	3.769	1.91417	0.0007738	0.0362074	yes	up	1.08	2.2	1.23	2.36	7.41	7.18	1.50333	5.65
gene-LOC118280222	LOC118280222	putative fatty acyl-CoA reductase CG5065	0.325	-1.62228	0.000787071	0.0365514	yes	down	0.47	0.47	0.47	0.12	0.27	0.15	0.47	0.18
gene-LOC118282190	LOC118282190	glutamate receptor-interacting protein 2-like, transcript variant X1	0.405	-1.30254	0.000815372	0.0373048	yes	down	7.46	4.57	18.63	3.1	13.36	6.69	10.22	7.71667
gene-LOC118266375	LOC118266375	potassium/sodium hyperpolarization-activated cyclic nucleotide-gated channel 2-like, transcript variant X1	0.437	-1.19583	0.000837368	0.0380294	yes	down	15.49	33.46	26.51	18.09	19.19	10.82	25.1533	16.0333
gene-LOC118264451	LOC118264451	zinc finger BED domain-containing protein 4-like	64.269	6.00604	0.000839847	1	yes	up	0	0	0	0.32	0.42	0.8	0	0.513333
gene-LOC118273961	LOC118273961	bumetanide-sensitive sodium-(potassium)-chloride cotransporter-like, transcript variant X1	0.338	-1.56393	0.000851186	0.0385154	yes	down	2.04	3.33	3.15	0.58	2	1.12	2.84	1.23333
gene-LOC118264483	LOC118264483	intraflagellar transport protein 56-like, transcript variant X1	0.094	-3.41535	0.000877801	0.0395747	yes	down	2.87	6.2	2.09	0.36	0.06	0.32	3.72	0.246667
gene-LOC118261741	LOC118261741	inducible metalloproteinase inhibitor protein-like	0.141	-2.83087	0.000890939	0.039876	yes	down	4.95	17.77	14.18	0.33	2.31	3.3	12.3	1.98
gene-LOC118269273	LOC118269273	translocation protein SEC62-like, transcript variant X1	4.024	2.00879	0.000896651	0.0399278	yes	up	8.56	1.07	3.56	32.91	12.6	21.71	4.39667	22.4067
gene-LOC118269264	LOC118269264	hemicentin-1-like	0.465	-1.10453	0.000901794	0.0399278	yes	down	4.18	4.99	5.51	3.67	1.94	2.58	4.89333	2.73
gene-LOC118266692	LOC118266692	pollen-specific leucine-rich repeat extensin-like protein 4	0.43	-1.2163	0.000943056	0.0412523	yes	down	9.63	5.32	4.96	2.89	3.6	3.36	6.63667	3.28333
gene-LOC118267744	LOC118267744	transmembrane channel-like protein 2-B, transcript variant X1	26.734	4.74062	0.000957148	0.0416326	yes	up	0.01	0	0.08	0.33	0.61	3.49	0.03	1.47667
gene-LOC118275368	LOC118275368	3'-5' ssDNA/RNA exonuclease TatD-like	2.744	1.45615	0.00097573	0.0420483	yes	up	4.47	10.89	12.28	30.4	24.79	35.8	9.21333	30.33
gene-LOC118268300	LOC118268300	venom allergen 5.02-like	0.121	-3.04752	0.000975765	0.0420483	yes	down	12.13	24.79	1.1	1.13	1.35	2.74	12.6733	1.74
gene-LOC118275576	LOC118275576	hemicentin-1-like	0.258	-1.95496	0.000976918	0.0420483	yes	down	1.81	1.45	1.73	0.59	1.49	0.65	1.66333	0.91
gene-LOC118268502	LOC118268502	sushi, von Willebrand factor type A, EGF and pentraxin domain-containing protein 1-like, transcript variant X1	0.487	-1.03879	0.00104422	0.0443274	yes	down	2.93	1.32	1.6	1.05	1.29	0.96	1.95	1.1
gene-LOC118264279	LOC118264279	-	59.877	5.90392	0.00106062	1	yes	up	0	0	0	1.19	0.41	0.54	0	0.713333
gene-LOC118269688	LOC118269688	translation initiation factor eIF-2B subunit delta-like, transcript variant X1	2.542	1.34606	0.00109745	0.046141	yes	up	7.02	3.55	7.31	13.13	24.37	13.21	5.96	16.9033
gene-LOC118265229	LOC118265229	ATP-binding cassette sub-family G member 4-like	0.394	-1.34377	0.00109815	0.046141	yes	down	3.01	4.98	2.5	1.33	2.89	1.33	3.49667	1.85
gene-LOC118281652	LOC118281652	PDZ and LIM domain protein 3-like, transcript variant X1	0.466	-1.10026	0.0011241	0.046912	yes	down	56.46	66.26	60.19	21.36	38.04	39.94	60.97	33.1133
gene-LOC118278807	LOC118278807	serine protease snake-like	0.4	-1.32093	0.00115178	0.0475847	yes	down	21.14	37.95	36.24	22.33	16.71	8.22	31.7767	15.7533
gene-LOC118274598	LOC118274598	uncharacterized LOC118274598	0.369	-1.43792	0.00115562	0.0475847	yes	down	5.05	3.83	6.16	1.51	2.24	5.76	5.01333	3.17
gene-LOC118275129	LOC118275129	zinc metalloproteinase nas-6-like, transcript variant X1	0.035	-4.84727	0.00116151	0.0476682	yes	down	0.49	0.92	0.61	0	0.09	0	0.673333	0.03
gene-LOC118276294	LOC118276294	dehydrogenase-like, transcript variant X1	0.469	-1.09257	0.00116566	0.04768	yes	down	197.68	161.18	261.17	166.98	124.24	63.49	206.677	118.237
gene-LOC118277329	LOC118277329	coiled-coil-helix-coiled-coil-helix domain-containing protein 7-like	5.193	2.3765	0.00117487	0.0477409	yes	up	0.76	0.78	1.74	13.84	3.34	3.8	1.09333	6.99333
gene-LOC118274392	LOC118274392	uncharacterized LOC118274392	2.122	1.08572	0.00119892	0.0485095	yes	up	3.48	1.61	2.42	6.76	6.07	5.66	2.50333	6.16333
gene-LOC118276670	LOC118276670	uncharacterized LOC118276670	0.006	-7.29527	0.00122199	0.0487858	yes	down	1.28	0	1.13	0	0	0	0.803333	0
gene-LOC118263764	LOC118263764	uncharacterized LOC118263764	0.109	-3.19681	0.00124008	0.0487858	yes	down	0.34	1.57	1.19	0.29	0.03	0.11	1.03333	0.143333
gene-LOC118276922	LOC118276922	GTP cyclohydrolase 1-like, transcript variant X1	3.592	1.84489	0.00125373	0.049166	yes	up	16	75.76	37.74	296.53	95.66	151.28	43.1667	181.157
gene-LOC118268343	LOC118268343	zinc finger protein Noc-like, transcript variant X1	0.336	-1.57164	0.0012727	0.0493198	yes	down	6.34	9.88	13.63	2.15	5.51	4.26	9.95	3.97333
gene-LOC118280664	LOC118280664	ubiquitin-like protein 4A	2.647	1.40436	0.00127298	0.0493198	yes	up	18.77	10.01	15.04	23.72	58.87	44.45	14.6067	42.3467
gene-LOC118267717	LOC118267717	indole-3-acetaldehyde oxidase-like	0.429	-1.22122	0.00131355	0.0502361	yes	down	1.36	1.38	2.21	0.82	0.89	0.81	1.65	0.84
gene-LOC118265716	LOC118265716	uncharacterized LOC118265716	0.223	-2.16386	0.00132373	0.0504692	yes	down	0.56	1.17	1.2	0.32	0.26	0.22	0.976667	0.266667
gene-LOC118264958	LOC118264958	uncharacterized LOC118264958	2.938	1.55503	0.00132856	0.0504974	yes	up	1.92	3.06	3.49	17.86	15.34	9.86	2.82333	14.3533
gene-LOC118268089	LOC118268089	aminopeptidase N-like	0.297	-1.75101	0.00133426	0.0505587	yes	down	6.95	15.9	12.74	8.19	2.54	2.16	11.8633	4.29667
gene-LOC118276258	LOC118276258	palmitoleoyl-protein carboxylesterase NOTUM-like	0.448	-1.15959	0.00134053	0.0506407	yes	down	5.21	5.01	4.61	2.58	1.89	3.23	4.94333	2.56667
gene-LOC118266633	LOC118266633	uncharacterized LOC118266633, transcript variant X1	0.271	-1.88525	0.00135487	0.0507049	yes	down	2.33	3.69	4.46	0.37	1.81	1.14	3.49333	1.10667
gene-LOC118278255	LOC118278255	microtubule-associated protein Jupiter-like, transcript variant X1	2.314	1.21057	0.00137272	0.0507702	yes	up	1.15	1.17	1.48	4.55	4.49	5.13	1.26667	4.72333
gene-LOC118265729	LOC118265729	solute carrier family 22 member 1-like	0.337	-1.56853	0.0014071	0.0518704	yes	down	2.85	2.06	5.89	1.4	1.46	1.48	3.6	1.44667
gene-LOC118280265	LOC118280265	NADH dehydrogenase [ubiquinone] iron-sulfur protein 2, mitochondrial-like, transcript variant X1	0.321	-1.64084	0.00141507	0.0518704	yes	down	12.55	24.91	15.47	6.01	11.42	2.18	17.6433	6.53667
gene-LOC118266292	LOC118266292	hemocyte protein-glutamine gamma-glutamyltransferase-like	0.424	-1.23636	0.00148238	0.0530779	yes	down	5.06	9.49	9.39	3.48	4.94	3.82	7.98	4.08
gene-LOC118276314	LOC118276314	monocarboxylate transporter 9-like, transcript variant X1	3.246	1.69867	0.00149672	0.0534365	yes	up	0.73	0.47	0.26	1.72	1.84	1.9	0.486667	1.82
gene-LOC118268597	LOC118268597	angiotensin-converting enzyme-like	0.346	-1.53287	0.00150399	0.0535254	yes	down	1.27	1.3	1.87	0.33	0.86	0.62	1.48	0.603333
gene-LOC118262818	LOC118262818	uncharacterized LOC118262818	0.249	-2.00836	0.00151144	0.0535254	yes	down	1.93	0.82	0.63	0.22	0.38	0.3	1.12667	0.3
gene-LOC118280414	LOC118280414	juvenile hormone esterase-like, transcript variant X1	3.626	1.85823	0.00151221	0.0535254	yes	up	1.7	2.78	1.83	15.29	8.47	2.06	2.10333	8.60667
gene-LOC118272850	LOC118272850	uncharacterized LOC118272850	0.246	-2.02487	0.00152587	0.0538546	yes	down	1.59	2.06	2.9	0.22	0.74	0.9	2.18333	0.62
gene-LOC118269420	LOC118269420	putative inorganic phosphate cotransporter	0.157	-2.67267	0.00157145	0.0548365	yes	down	0.76	0.59	1.93	0.07	0.35	0.19	1.09333	0.203333
gene-LOC118281082	LOC118281082	uncharacterized LOC118281082	0.174	-2.52642	0.00158024	0.0548388	yes	down	3.03	9.79	2.07	0.7	2.4	0.63	4.96333	1.24333
gene-LOC118264735	LOC118264735	G protein-activated inward rectifier potassium channel 3-like, transcript variant X1	0.136	-2.87634	0.00158927	0.0548388	yes	down	0.38	3.48	2.11	0.09	0.58	0.37	1.99	0.346667
gene-LOC118268478	LOC118268478	-	2.428	1.27967	0.00161406	0.055539	yes	up	3.04	1.53	1.34	4.73	7.72	4.25	1.97	5.56667
gene-LOC118272025	LOC118272025	protein insensitive-like	16.589	4.05213	0.00164674	0.056194	yes	up	0.74	0.35	0.53	0.16	18.63	11.07	0.54	9.95333
gene-LOC118271912	LOC118271912	centrosomal protein of 162 kDa-like, transcript variant X1	3.494	1.80506	0.00166713	0.0565772	yes	up	0.28	0.1	0.09	0.59	0.71	0.58	0.156667	0.626667
gene-LOC118263510	LOC118263510	transient receptor potential-gamma protein-like, transcript variant X1	0.439	-1.18609	0.0016895	0.0571793	yes	down	1.02	0.99	0.84	0.35	0.6	0.52	0.95	0.49
gene-LOC118280563	LOC118280563	uncharacterized LOC118280563	0.468	-1.09535	0.00170039	0.0573907	yes	down	4.62	3.39	3.79	2.22	2.38	1.92	3.93333	2.17333
gene-LOC118274239	LOC118274239	uncharacterized LOC118274239, transcript variant X1	0.328	-1.60875	0.00174577	0.0586019	yes	down	21.23	16.93	11.11	8.18	2.78	7.62	16.4233	6.19333
gene-LOC118265565	LOC118265565	integrin alpha-PS3-like	4.513	2.17423	0.00175631	0.0586715	yes	up	0.15	0.16	0.08	0.67	1.09	0.38	0.13	0.713333
gene-LOC118262485	LOC118262485	HIG1 domain family member 1A, mitochondrial-like, transcript variant X3	0.407	-1.29666	0.00175896	0.0586715	yes	down	8.46	11.22	15.54	4.24	7.9	5.7	11.74	5.94667
gene-LOC118271719	LOC118271719	uncharacterized LOC118271719	0.333	-1.58639	0.00176684	0.0586715	yes	down	0.83	1.37	0.8	0.46	0.38	0.37	1	0.403333
gene-LOC118264286	LOC118264286	uncharacterized LOC118264286	2.083	1.05884	0.00181962	0.060101	yes	up	1.84	2	3.44	5.75	6.41	5.97	2.42667	6.04333
gene-LOC118276951	LOC118276951	uncharacterized LOC118276951, transcript variant X1	0.033	-4.93748	0.00183305	0.060383	yes	down	0	1.98	2.55	0.09	0	0.08	1.51	0.0566667
gene-LOC118265564	LOC118265564	ficolin-1-like, transcript variant X1	0.381	-1.39314	0.00184407	0.0604453	yes	down	1.55	1.67	2.76	1	0.76	0.91	1.99333	0.89
gene-LOC118261817	LOC118261817	peptidoglycan-recognition protein 3-like, transcript variant X1	0.428	-1.22387	0.00186891	0.0610759	yes	down	4.45	4.23	5.02	0.86	2.61	1.9	4.56667	1.79
gene-LOC118267447	LOC118267447	ELAV-like protein 1	0.433	-1.207	0.00188556	0.0614572	yes	down	70.28	50.42	41.94	48.32	21.68	15.09	54.2133	28.3633
gene-LOC118275500	LOC118275500	uncharacterized LOC118275500	0.12	-3.06423	0.0018961	0.0616381	yes	down	0.9	0.91	0.87	0.06	0.17	0.14	0.893333	0.123333
gene-LOC118272681	LOC118272681	beta-1,3-glucan-binding protein-like	0.45	-1.15069	0.00191454	0.0620744	yes	down	5.55	4.76	3.96	2.89	1.73	2.87	4.75667	2.49667
gene-LOC118270582	LOC118270582	ABC transporter G family member 20-like, transcript variant X1	0.408	-1.29209	0.00195016	0.0625723	yes	down	7.07	27.44	13.71	7.28	11.45	5.88	16.0733	8.20333
gene-LOC118269173	LOC118269173	pyridoxal kinase-like	0.229	-2.12863	0.00195884	0.0626881	yes	down	2.81	6.82	2.53	2.2	0.89	0.44	4.05333	1.17667
gene-LOC118282152	LOC118282152	organic cation transporter protein-like	0.325	-1.62111	0.00197736	0.0631172	yes	down	2.11	5.62	3.15	1	2.23	1.09	3.62667	1.44
gene-LOC118273198	LOC118273198	uncharacterized LOC118273198	3.06	1.61335	0.00198575	0.0632216	yes	up	1.1	1.37	1.66	1.83	10.1	13.54	1.37667	8.49
gene-LOC118273724	LOC118273724	atlastin-like	0.359	-1.47656	0.0019962	0.0632284	yes	down	33.48	20	28.51	5.45	9.6	17.89	27.33	10.98
gene-LOC118267107	LOC118267107	laccase-2-like	2.814	1.49259	0.00201795	0.063591	yes	up	1.06	2.35	1.7	9.2	4.2	4.28	1.70333	5.89333
gene-LOC118279677	LOC118279677	uncharacterized LOC118279677	0.249	-2.0064	0.00203037	0.0638198	yes	down	37.14	46.42	79.72	5.82	14.59	24.37	54.4267	14.9267
gene-LOC118264065	LOC118264065	15-hydroxyprostaglandin dehydrogenase [NAD(+)]-like, transcript variant X2	3.68	1.87956	0.00204711	0.0641827	yes	up	31.58	9.22	80.92	189.69	192.63	150.63	40.5733	177.65
gene-LOC118277207	LOC118277207	uncharacterized peptidase C1-like protein F26E4.3	0.433	-1.20819	0.00206848	0.0646199	yes	down	5.71	8.27	9.51	2.73	5.08	4.25	7.83	4.02
gene-LOC118266466	LOC118266466	putative phosphatidate phosphatase	0.226	-2.14406	0.00207152	0.0646199	yes	down	6.49	45.9	35.26	4.02	11.73	8.27	29.2167	8.00667
gene-LOC118276244	LOC118276244	uncharacterized LOC118276244	0.073	-3.77555	0.00208282	0.0648086	yes	down	0.65	2.77	3.05	0.3	0	0.26	2.15667	0.186667
gene-LOC118280636	LOC118280636	calcium-dependent secretion activator-like	0.205	-2.28425	0.00214004	0.0664218	yes	down	0.73	0.44	0.33	0.17	0.14	0.03	0.5	0.113333
gene-LOC118281898	LOC118281898	uncharacterized LOC118281898, transcript variant X1	0.498	-1.00488	0.00216376	0.0669743	yes	down	8.3	7.5	7.86	3.68	5.35	4.66	7.88667	4.56333
gene-LOC118268152	LOC118268152	V-type proton ATPase 116 kDa subunit a1-like, transcript variant X1	0.454	-1.13826	0.00219795	0.0676639	yes	down	38.21	57.16	65.95	20.42	30.29	35.54	53.7733	28.75
gene-LOC118264956	LOC118264956	facilitated trehalose transporter Tret1-like	0.098	-3.34727	0.00223813	0.0680299	yes	down	0.2	0.81	1.91	0.07	0.14	0.13	0.973333	0.113333
gene-LOC118263683	LOC118263683	organic cation transporter protein-like	0.026	-5.27164	0.00223993	0.0680299	yes	down	0.05	0.07	1.9	0.02	0.05	0	0.673333	0.0233333
gene-LOC118273430	LOC118273430	uncharacterized LOC118273430	2.053	1.03802	0.00224975	0.0680299	yes	up	85.84	46.05	108.55	250.41	173.4	154.69	80.1467	192.833
gene-LOC118268781	LOC118268781	uncharacterized LOC118268781	0.375	-1.41575	0.00225036	0.0680299	yes	down	5.5	2.45	4.11	2.27	1.51	1.41	4.02	1.73
gene-LOC118263357	LOC118263357	cytochrome P450 4g15-like	0.156	-2.67598	0.00231655	0.0692888	yes	down	4.84	9.45	5.19	0.19	0.42	2.72	6.49333	1.11
gene-LOC118278666	LOC118278666	32 kDa beta-galactoside-binding lectin-like	5.978	2.57958	0.00236777	0.0703103	yes	up	0.29	0.81	0.58	1.75	2.14	7.44	0.56	3.77667
gene-LOC118269344	LOC118269344	NFX1-type zinc finger-containing protein 1-like	3.211	1.68282	0.00243817	0.0714501	yes	up	1.47	0.35	0.43	3.1	2.14	2.86	0.75	2.7
gene-LOC118275503	LOC118275503	hemicentin-1-like	0.386	-1.37172	0.00244079	0.0714501	yes	down	2.44	1.74	1.39	0.96	0.6	0.81	1.85667	0.79
gene-LOC118278801	LOC118278801	AP2/ERF domain-containing protein PFD0985w-like	2.127	1.08849	0.00244086	0.0714501	yes	up	4.74	1.95	3.72	8.27	7.95	9.25	3.47	8.49
gene-LOC118272029	LOC118272029	SET domain-containing protein SmydA-8-like	0.247	-2.01582	0.00248081	0.0723406	yes	down	0.66	1	1.11	0.36	0.22	0.24	0.923333	0.273333
gene-LOC118270642	LOC118270642	NADH dehydrogenase [ubiquinone] 1 alpha subcomplex subunit 1-like, transcript variant X1	0.443	-1.17413	0.00251785	0.0731065	yes	down	161.17	265.85	124.02	115.34	73.73	91.95	183.68	93.6733
gene-LOC118279638	LOC118279638	WD repeat-containing protein 7-like, transcript variant X1	0.498	-1.00461	0.00253131	0.0731065	yes	down	6.8	5.35	4.24	4.46	3.54	2.97	5.46333	3.65667
gene-LOC118268436	LOC118268436	ommochrome-binding protein-like, transcript variant X1	130.526	7.0282	0.00253706	0.0731065	yes	up	0	0	0	0	0.55	1.51	0	0.686667
gene-LOC118279343	LOC118279343	uridine phosphorylase 1-like, transcript variant X1	0.194	-2.36753	0.00256268	0.0735533	yes	down	8.08	3.06	8.75	0.85	0.44	2.94	6.63	1.41
gene-LOC118264165	LOC118264165	UNC93-like protein MFSD11	3.386	1.75952	0.0025663	0.0735533	yes	up	1.26	2.19	2.47	2.65	10.62	10.17	1.97333	7.81333
gene-LOC118266856	LOC118266856	uncharacterized LOC118266856, transcript variant X1	0.315	-1.66662	0.00262316	0.0743735	yes	down	1.1	0.92	1.93	0.75	0.58	0.19	1.31667	0.506667
gene-LOC118265168	LOC118265168	ATP-binding cassette sub-family G member 1-like	0.444	-1.17172	0.00262502	0.0743735	yes	down	13.8	18.87	18.07	5.38	13.6	7.92	16.9133	8.96667
gene-LOC118264849	LOC118264849	uncharacterized LOC118264849	0.201	-2.31778	0.00269716	0.0755511	yes	down	0.77	0.36	0.31	0.12	0.03	0.16	0.48	0.103333
gene-LOC118273508	LOC118273508	Krueppel-like factor 10	0.399	-1.32594	0.00270481	0.075594	yes	down	12.88	9.34	13.67	3.43	4.82	8	11.9633	5.41667
gene-LOC118272054	LOC118272054	congested-like trachea protein	4.789	2.25977	0.00278345	0.0768965	yes	up	3.64	1.36	1.25	28.12	4.1	4.02	2.08333	12.08
gene-LOC118269863	LOC118269863	uncharacterized LOC118269863	2.284	1.19152	0.00278877	0.0768965	yes	up	31.15	4.49	5.8	52.48	36.94	15.98	13.8133	35.1333
gene-LOC118275808	LOC118275808	branchpoint-bridging protein-like, transcript variant X1	0.223	-2.1662	0.00288292	0.0793156	yes	down	3.74	1.42	1.21	0.51	0.43	0.66	2.12333	0.533333
gene-LOC118278277	LOC118278277	glycoprotein 3-alpha-L-fucosyltransferase A-like	0.247	-2.02034	0.00297307	0.0810735	yes	down	0.39	1.24	1.72	0.25	0.49	0.27	1.11667	0.336667
gene-LOC118266170	LOC118266170	thrombospondin type-1 domain-containing protein 4-like, transcript variant X1	0.223	-2.16745	0.00300451	0.0817505	yes	down	1.16	4.02	2.28	0.17	1.04	0.46	2.48667	0.556667
gene-LOC118275225	LOC118275225	alpha-tocopherol transfer protein-like	0.155	-2.6883	0.00302773	0.0822013	yes	down	2.09	1.81	2.34	0.08	0.17	0.81	2.08	0.353333
gene-LOC118265428	LOC118265428	multidrug resistance-associated protein 1-like	0.39	-1.35978	0.00307548	0.0826602	yes	down	2.45	6.65	6.1	2.15	3.16	1.95	5.06667	2.42
gene-LOC118263803	LOC118263803	sensory neuron membrane protein 2-like	0.223	-2.16424	0.00312743	0.0838029	yes	down	0.93	2.34	3	0.24	0.94	0.5	2.09	0.56
gene-LOC118276659	LOC118276659	uncharacterized LOC118276659	4.281	2.09796	0.00317434	0.0846926	yes	up	11.44	1.87	1.06	22.48	32.87	13.76	4.79	23.0367
gene-LOC118279967	LOC118279967	uncharacterized LOC118279967	0.024	-5.36059	0.00318252	0.0847279	yes	down	2.13	0	9.94	0.24	0	0.11	4.02333	0.116667
gene-LOC118269392	LOC118269392	myosin heavy chain, muscle-like	0.386	-1.37329	0.0032104	0.0851031	yes	down	8.7	13.94	10.11	2.34	5.48	6.88	10.9167	4.9
gene-LOC118271939	LOC118271939	protein insensitive-like, transcript variant X1	2.398	1.2619	0.00322068	0.0851928	yes	up	33.99	18.76	14.7	34.78	80.46	68.62	22.4833	61.2867
gene-LOC118265449	LOC118265449	uncharacterized LOC118265449, transcript variant X1	0.403	-1.31015	0.00323102	0.0852056	yes	down	5.48	9.81	5.3	2.05	3.76	3.95	6.86333	3.25333
gene-LOC118276268	LOC118276268	leucine-rich repeat neuronal protein 3-like	0.254	-1.97574	0.00323554	0.0852056	yes	down	0.58	0.85	0.72	0.14	0.26	0.24	0.716667	0.213333
gene-LOC118275714	LOC118275714	Down syndrome cell adhesion molecule-like protein Dscam2, transcript variant X2	3.839	1.94076	0.0032491	0.0852056	yes	up	0.24	0.05	0.16	1.26	1.8	1.66	0.15	1.57333
gene-LOC118276759	LOC118276759	zinc finger protein 568-like	2.672	1.41794	0.00325619	0.0852056	yes	up	5	1.28	2.76	13.51	8.38	6.31	3.01333	9.4
gene-LOC118268081	LOC118268081	heat shock 70 kDa protein cognate 4	0.385	-1.37801	0.00326255	0.0852056	yes	down	3670.95	2506.19	3322.43	2291.76	505.2	1505.77	3166.52	1434.24
gene-LOC118262654	LOC118262654	proline-rich protein 36-like	0.466	-1.10009	0.00330197	0.0858892	yes	down	17.29	9.5	9.27	4.65	8.17	6.48	12.02	6.43333
gene-LOC118262414	LOC118262414	multidrug resistance-associated protein 4-like	0.353	-1.50198	0.00330263	0.0858892	yes	down	2.93	8.48	6.59	1.63	4.03	2.17	6	2.61
gene-LOC118269387	LOC118269387	myosin heavy chain, muscle, transcript variant X14	0.444	-1.17112	0.00333603	0.0862134	yes	down	122.57	194.87	144.98	46.92	89.3	103.89	154.14	80.0367
gene-LOC118281743	LOC118281743	tubulin polymerization-promoting protein homolog, transcript variant X1	0.382	-1.38852	0.00335804	0.0866011	yes	down	30.11	65.44	59.92	12.41	29.2	28.56	51.8233	23.39
gene-LOC118278795	LOC118278795	uncharacterized LOC118278795	2.017	1.01208	0.00340917	0.0875541	yes	up	17.95	12.57	7.85	32.65	26.38	29.71	12.79	29.58
gene-LOC118270340	LOC118270340	aminopeptidase N-like, transcript variant X1	0.338	-1.56613	0.00346783	0.0881444	yes	down	22.06	84.3	59.22	14.95	35.77	18.51	55.1933	23.0767
gene-LOC118279662	LOC118279662	cuticle protein 1-like	0.103	-3.28169	0.00349966	0.0886584	yes	down	25.4	3.08	0.95	0.18	1.98	0.87	9.81	1.01
gene-LOC118275099	LOC118275099	fructose-bisphosphate aldolase-like, transcript variant X1	0.319	-1.64908	0.00351884	0.0888921	yes	down	16.66	5.4	16.56	3.01	3.56	7	12.8733	4.52333
gene-LOC118262242	LOC118262242	matrix metalloproteinase-14-like, transcript variant X2	0.44	-1.1857	0.00356563	0.0897121	yes	down	4.26	5.28	5.4	1.71	3.77	2.28	4.98	2.58667
gene-LOC118269077	LOC118269077	probable serine hydrolase	0.391	-1.35304	0.00357303	0.0897121	yes	down	2.86	3.26	3.48	1.07	2.68	0.81	3.2	1.52
gene-LOC118279580	LOC118279580	uncharacterized LOC118279580	3.049	1.60824	0.00359769	0.0899642	yes	up	3.11	2.94	2.7	14.89	13.9	3.56	2.91667	10.7833
gene-LOC118266293	LOC118266293	hemocyte protein-glutamine gamma-glutamyltransferase-like	0.416	-1.26604	0.00365001	0.0909043	yes	down	12.5	19.26	18.85	4.31	10.05	9.03	16.87	7.79667
gene-LOC118272652	LOC118272652	mitotic spindle assembly checkpoint protein MAD2B-like	9.94	3.31318	0.00366303	0.0909323	yes	up	0.04	0	0.44	1.61	1.9	2.06	0.16	1.85667
gene-LOC118269621	LOC118269621	uncharacterized LOC118269621	0.443	-1.17389	0.00368795	0.0911145	yes	down	9.35	6.75	6.46	3.36	3.34	4.8	7.52	3.83333
gene-LOC118268006	LOC118268006	uncharacterized LOC118268006, transcript variant X1	2.352	1.23371	0.00370387	0.0911777	yes	up	8.11	7.15	5.48	31.17	18.74	9.24	6.91333	19.7167
gene-LOC118269973	LOC118269973	uncharacterized LOC118269973	0.435	-1.20011	0.00373027	0.0912291	yes	down	13.78	7.91	7.05	3.73	4.01	6.36	9.58	4.7
gene-LOC118267273	LOC118267273	troponin C-like	0.488	-1.03593	0.00373468	0.0912291	yes	down	251.27	373.26	335.64	124.04	193.78	226.83	320.057	181.55
gene-LOC118269108	LOC118269108	uncharacterized LOC118269108	14.17	3.82482	0.00374429	0.0912291	yes	up	0.13	0	0.05	0.53	1.32	0.96	0.06	0.936667
gene-LOC118264565	LOC118264565	tyrosine--tRNA ligase, mitochondrial-like	2.246	1.16747	0.00381621	0.0924345	yes	up	5.64	4.2	10.09	14.58	19.59	18.56	6.64333	17.5767
gene-LOC118267224	LOC118267224	uncharacterized LOC118267224	2.46	1.29846	0.00382479	0.0924611	yes	up	1.25	3.06	2.17	8.21	6.85	4.57	2.16	6.54333
gene-LOC118278732	LOC118278732	pyrimidodiazepine synthase-like	2.418	1.2738	0.00384301	0.0927201	yes	up	3.33	2.62	1.34	8.67	6.36	5.63	2.43	6.88667
gene-LOC118266750	LOC118266750	protein phosphatase 1 regulatory subunit 12B-like, transcript variant X1	2.278	1.18755	0.00385357	0.0927936	yes	up	78.98	14.33	13.86	100.58	185.2	97.74	35.7233	127.84
gene-LOC118262683	LOC118262683	cyclin-C	2.065	1.04619	0.00388647	0.0932224	yes	up	5.07	4.07	3.95	16.08	10.9	5.76	4.36333	10.9133
gene-LOC118263794	LOC118263794	uncharacterized LOC118263794	0.014	-6.16525	0.00389587	1	yes	down	0.1	0.83	1.35	0	0	0	0.76	0
gene-LOC118269546	LOC118269546	glutathione S-transferase 1-like	0.333	-1.58794	0.00396324	0.0941603	yes	down	29.89	110.82	83.7	15.95	48.86	23.09	74.8033	29.3
gene-LOC118278119	LOC118278119	mucin-3A-like, transcript variant X2	2.678	1.42095	0.0039713	0.0941603	yes	up	4.4	5.52	1.96	5.07	12.4	40.61	3.96	19.36
gene-LOC118276957	LOC118276957	serologically defined colon cancer antigen 8 homolog	0.387	-1.37049	0.00398737	0.0943444	yes	down	2.18	3.26	3.52	2.01	0.76	1.12	2.98667	1.29667
gene-LOC118265753	LOC118265753	zwei Ig domain protein zig-8-like, transcript variant X2	0.497	-1.00804	0.00399434	0.0943444	yes	down	43.6	42.29	26.55	30.12	19.64	17.59	37.48	22.45
gene-LOC118277800	LOC118277800	chitinase A-like	0.357	-1.48504	0.00407008	0.0957669	yes	down	1.15	2.13	1.41	0.8	0.59	0.63	1.56333	0.673333
gene-LOC118265231	LOC118265231	uncharacterized LOC118265231	8.32	3.05655	0.00416384	0.0974164	yes	up	0.44	0.58	0.61	11.48	0.29	4.42	0.543333	5.39667
gene-LOC118265225	LOC118265225	myophilin-like	0.38	-1.39673	0.00421859	0.098325	yes	down	84.58	129.05	116.14	19.51	63.89	59.07	109.923	47.49
gene-LOC118280714	LOC118280714	myb/SANT-like DNA-binding domain-containing protein 3	4.537	2.18171	0.00424714	0.0988041	yes	up	2.19	1.37	1.31	18.96	2.72	4.33	1.62333	8.67
gene-LOC118269641	LOC118269641	uncharacterized LOC118269641	0.34	-1.55643	0.00427746	0.0990099	yes	down	31.72	50.63	71.57	7.81	34.61	19.95	51.3067	20.79
gene-LOC118273836	LOC118273836	ubiquinone biosynthesis protein COQ9-B, mitochondrial-like	0.442	-1.1768	0.00428387	0.0990099	yes	down	40.87	32.72	33.53	13.87	13.16	27.31	35.7067	18.1133
gene-LOC118269710	LOC118269710	glucosidase 2 subunit beta-like	2.275	1.18565	0.00428805	0.0990099	yes	up	1.62	2.74	2.96	4.99	7.67	7.16	2.44	6.60667
gene-LOC118269646	LOC118269646	glucosidase 2 subunit beta-like	2.275	1.18565	0.00428805	0.0990099	yes	up	1.62	2.74	2.96	4.99	7.67	7.16	2.44	6.60667
gene-LOC118277896	LOC118277896	UDP-glucuronosyltransferase 2B10-like	0.419	-1.25654	0.00433145	0.0995347	yes	down	8.54	13.3	16.81	3.74	7.07	8.43	12.8833	6.41333
gene-LOC118268120	LOC118268120	V-type proton ATPase 116 kDa subunit a1-like, transcript variant X1	0.463	-1.11202	0.00433794	0.0995347	yes	down	56.48	125.96	106.45	41.71	68.6	51.05	96.2967	53.7867
gene-LOC118279184	LOC118279184	laccase-like, transcript variant X1	0.481	-1.05549	0.0043547	0.0995347	yes	down	4.21	2.66	5.48	2.72	2.87	1.48	4.11667	2.35667
gene-LOC118275436	LOC118275436	putative phosphoenolpyruvate synthase	0.241	-2.05222	0.00435838	0.0995347	yes	down	2.28	3.44	3.82	2.28	0.34	0.31	3.18	0.976667
gene-LOC118271123	LOC118271123	immunoglobulin superfamily containing leucine-rich repeat protein-like, transcript variant X2	3.193	1.67481	0.00436821	0.0995347	yes	up	130.03	51.94	109.81	185.39	125.84	182.62	97.26	164.617
gene-LOC118275856	LOC118275856	ribonuclease P protein subunit rpr2-like	4.075	2.02687	0.0043694	0.0995347	yes	up	1.12	0.62	1.61	4.22	3.99	7.06	1.11667	5.09
gene-LOC118263391	LOC118263391	proton-coupled amino acid transporter-like protein pathetic	0.428	-1.22432	0.00446163	0.101314	yes	down	5.6	5.22	10.44	2.53	3.81	4.02	7.08667	3.45333
gene-LOC118262449	LOC118262449	uncharacterized LOC118262449	2.148	1.10283	0.00447518	0.101418	yes	up	15.54	5.17	7.78	27.51	21.36	21.27	9.49667	23.38
gene-LOC118281805	LOC118281805	coiled-coil domain-containing protein 124-like	2.098	1.06869	0.00449908	0.101418	yes	up	40.29	22.06	17.02	96.26	46.22	51.76	26.4567	64.7467
gene-LOC118280392	LOC118280392	cystinosin homolog, transcript variant X1	0.269	-1.89439	0.00457243	0.102397	yes	down	14.52	75.2	62.27	8.27	32.22	14.48	50.6633	18.3233
gene-LOC118279962	LOC118279962	chorion class CB protein PC404-like	0.013	-6.2609	0.00458716	0.102397	yes	down	0.92	0	7.08	0	0.12	0	2.66667	0.04
gene-LOC118274973	LOC118274973	uncharacterized LOC118274973	0.135	-2.88875	0.00458941	0.102397	yes	down	5.16	4.41	7.9	0.14	2.64	0.12	5.82333	0.966667
gene-LOC118275057	LOC118275057	armadillo repeat-containing protein 2-like	4.905	2.29425	0.00459223	0.102397	yes	up	37.37	8.67	4.59	5.6	42.4	192.5	16.8767	80.1667
gene-LOC118269611	LOC118269611	CCR4-NOT transcription complex subunit 6-like, transcript variant X1	6.963	2.79973	0.00463605	0.102817	yes	up	0.26	0.72	5.86	15.47	28.74	17.36	2.28	20.5233
gene-LOC118272716	LOC118272716	ankyrin repeat domain-containing protein 54-like	2.566	1.35948	0.00465259	0.102874	yes	up	1.98	1.61	2.06	5.63	9.05	2.82	1.88333	5.83333
gene-LOC118269446	LOC118269446	centromere protein S-like, transcript variant X1	3.172	1.66545	0.00465529	0.102874	yes	up	2.81	3.61	2.39	14.49	9.65	3.53	2.93667	9.22333
gene-LOC118282264	LOC118282264	THAP domain-containing protein 1-like	2.721	1.44425	0.00470407	0.103767	yes	up	4.75	10.84	10.31	37.41	24.55	13.29	8.63333	25.0833
gene-LOC118278953	LOC118278953	hemolin-like	6.252	2.64425	0.00474744	0.104142	yes	up	0.42	0.68	2.17	1.4	5.36	16.3	1.09	7.68667
gene-LOC118272808	LOC118272808	uncharacterized LOC118272808	0.256	-1.96392	0.00477299	0.104171	yes	down	212.73	107.2	83.37	6.49	52.71	52.27	134.433	37.1567
gene-LOC118266024	LOC118266024	uncharacterized LOC118266024	0.08	-3.64152	0.00483353	0.104662	yes	down	0.2	0.63	4.13	0.22	0.14	0.11	1.65333	0.156667
gene-LOC118262727	LOC118262727	cytochrome P450 9e2-like, transcript variant X1	0.348	-1.52242	0.00485563	0.10468	yes	down	1.9	3.86	5.89	0.59	2.28	0.97	3.88333	1.28
gene-LOC118275787	LOC118275787	papilin-like	0.446	-1.16555	0.00491904	0.10551	yes	down	3.19	13	36.51	16.54	4.69	1.84	17.5667	7.69
gene-LOC118274716	LOC118274716	fructose-bisphosphate aldolase-like, transcript variant X2	2.175	1.12076	0.00496	0.106189	yes	up	122.11	190.53	83.19	242.88	359.91	360.29	131.943	321.027
gene-LOC118266602	LOC118266602	sulfotransferase 1C4-like	0.407	-1.29776	0.00502636	0.107238	yes	down	3.87	2.83	3.58	1.36	2.57	1.03	3.42667	1.65333
gene-LOC118273356	LOC118273356	trissin receptor-like, transcript variant X7	7.746	2.95343	0.00506465	0.107743	yes	up	0.08	0.03	0.08	0.2	0.42	0.19	0.0633333	0.27
gene-LOC118274288	LOC118274288	alpha-tocopherol transfer protein-like	0.257	-1.95946	0.00507363	0.107743	yes	down	2.02	5.47	2.89	0.35	1.44	1.35	3.46	1.04667
gene-LOC118279552	LOC118279552	chorion class A protein Ld12-like	0.007	-7.16335	0.00519919	0.109975	yes	down	0.4	0	11.37	0	0	0	3.92333	0
gene-LOC118280582	LOC118280582	twitchin-like, transcript variant X1	0.433	-1.20594	0.00522015	0.11023	yes	down	2.89	5.11	3.54	1.05	2.5	2.35	3.84667	1.96667
gene-LOC118262453	LOC118262453	division abnormally delayed protein-like	0.284	-1.8148	0.00523378	0.110278	yes	down	2.8	2.37	21.05	1.3	2.62	0.93	8.74	1.61667
gene-LOC118275512	LOC118275512	3'-5' ssDNA/RNA exonuclease TatD-like	0.441	-1.17953	0.00525185	0.110334	yes	down	47.83	29.52	27.13	25.56	23.38	6.87	34.8267	18.6033
gene-LOC118272507	LOC118272507	uncharacterized LOC118272507, transcript variant X1	25.312	4.66173	0.00527486	0.110603	yes	up	0.01	0	0.02	0.1	0.69	0.05	0.01	0.28
gene-LOC118262382	LOC118262382	multidrug resistance-associated protein 4-like, transcript variant X1	0.445	-1.1682	0.00528257	0.110603	yes	down	4.37	11.66	10.22	5.71	4.96	3.78	8.75	4.81667
gene-LOC118271706	LOC118271706	uncharacterized LOC118271706, transcript variant X2	0.326	-1.61745	0.00529742	0.110726	yes	down	37.53	116.74	174.55	23.58	66.94	38.65	109.607	43.0567
gene-LOC118268744	LOC118268744	actin, muscle-type A2	0.215	-2.21769	0.0053948	0.111871	yes	down	2.5	2.08	3.8	0.14	0.77	1.13	2.79333	0.68
gene-LOC118271479	LOC118271479	venom acid phosphatase Acph-1-like, transcript variant X2	0.458	-1.12695	0.00539749	0.111871	yes	down	2.76	2.61	2.34	1.66	1.68	0.9	2.57	1.41333
gene-LOC118279056	LOC118279056	autophagy-related protein 101-like	2.215	1.14716	0.00541485	0.112043	yes	up	3.01	2.02	1.88	3.8	5.54	8.04	2.30333	5.79333
gene-LOC118280416	LOC118280416	uncharacterized LOC118280416	2.218	1.14922	0.00545932	0.112586	yes	up	2.75	2.47	1.5	7.21	5.88	3.24	2.24	5.44333
gene-LOC118281275	LOC118281275	pancreatic lipase-related protein 2-like, transcript variant X1	0.19	-2.394	0.00558233	0.114931	yes	down	3.43	35.88	8.56	1.68	4.89	3.99	15.9567	3.52
gene-LOC118274349	LOC118274349	uncharacterized LOC118274349	0.151	-2.72412	0.00559843	0.115071	yes	down	0.11	1.04	1.1	0.1	0.16	0.15	0.75	0.136667
gene-LOC118270359	LOC118270359	glutathione S-transferase 1-like	0.212	-2.23781	0.00567221	0.116008	yes	down	2.1	2.09	1.53	0.35	0.94	0.18	1.90667	0.49
gene-LOC118263122	LOC118263122	protein obstructor-E-like, transcript variant X1	0.466	-1.1031	0.005723	0.116442	yes	down	15.12	8.66	9.08	7.54	3.85	6.22	10.9533	5.87
gene-LOC118264623	LOC118264623	uncharacterized LOC118264623	0.303	-1.72348	0.00573112	0.116442	yes	down	9.46	4.37	9.69	2.22	2.21	3.06	7.84	2.49667
gene-LOC118278913	LOC118278913	histone H4, transcript variant X2	104.338	6.70513	0.00580424	0.117038	yes	up	0	0	0	0.75	0	3.39	0	1.38
gene-LOC118282006	LOC118282006	uncharacterized LOC118282006, transcript variant X1	3.699	1.88716	0.00580783	0.117038	yes	up	31.63	163.3	240.96	429.81	493.1	900.14	145.297	607.683
gene-LOC118268090	LOC118268090	uncharacterized LOC118268090	0.293	-1.77097	0.00588763	0.117496	yes	down	1.48	4.53	5.53	2.36	0.76	1.03	3.84667	1.38333
gene-LOC118270637	LOC118270637	uncharacterized LOC118270637	2.502	1.32285	0.00593538	0.118258	yes	up	3.98	4.93	4.42	10.77	7.36	20.12	4.44333	12.75
gene-LOC118278729	LOC118278729	zinc finger protein 846-like, transcript variant X1	2.507	1.32569	0.00599194	0.11881	yes	up	1.67	0.75	0.4	3.13	1.75	1.73	0.94	2.20333
gene-LOC118271886	LOC118271886	reversion-inducing cysteine-rich protein with Kazal motifs-like, transcript variant X1	0.353	-1.50234	0.00602192	0.118887	yes	down	1.26	1.35	2.09	0.35	0.93	0.69	1.56667	0.656667
gene-LOC118264686	LOC118264686	sodium-independent sulfate anion transporter-like, transcript variant X1	0.447	-1.16073	0.0060431	0.118887	yes	down	6.23	4.07	2.59	2.82	1.8	1.59	4.29667	2.07
gene-LOC118273702	LOC118273702	uncharacterized LOC118273702	0.143	-2.80311	0.00604845	0.118887	yes	down	7.06	3.18	0.31	0.51	1.11	0.16	3.51667	0.593333
gene-LOC118263721	LOC118263721	uncharacterized LOC118263721	4.757	2.25018	0.00605358	0.118887	yes	up	0.32	0.43	0.35	2.67	1.45	1.87	0.366667	1.99667
gene-LOC118281555	LOC118281555	40S ribosomal protein S4, transcript variant X2	0.333	-1.58504	0.00608467	0.119112	yes	down	3393.09	3299.55	3680.15	2419.86	282.25	1376.11	3457.6	1359.41
gene-LOC118281465	LOC118281465	uncharacterized LOC118281465	0.391	-1.35454	0.00609077	0.119112	yes	down	3.97	1.58	2.11	1.19	0.49	1.29	2.55333	0.99
gene-LOC118280919	LOC118280919	multiple coagulation factor deficiency protein 2 homolog, transcript variant X1	0.437	-1.19299	0.006095	0.119112	yes	down	7.72	15.52	16.07	9.46	7.57	7.31	13.1033	8.11333
gene-LOC118276748	LOC118276748	neural/ectodermal development factor IMP-L2-like, transcript variant X2	3.859	1.94815	0.0061038	0.119112	yes	up	0.52	0.16	0.26	1.42	1.39	1.19	0.313333	1.33333
gene-LOC118276872	LOC118276872	zinc finger protein 26-like	2.752	1.46067	0.00612289	0.119112	yes	up	1.15	3.62	2.26	11.06	4.56	7.93	2.34333	7.85
gene-LOC118263025	LOC118263025	argininosuccinate synthase-like	0.388	-1.36634	0.00621748	0.120195	yes	down	6.67	8.53	14.13	2.54	6.09	4.8	9.77667	4.47667
gene-LOC118281905	LOC118281905	uncharacterized LOC118281905, transcript variant X1	0.49	-1.02842	0.00627077	0.1204	yes	down	160.93	285.92	218.62	85.53	135.69	151.45	221.823	124.223
gene-LOC118262105	LOC118262105	protocadherin-like wing polarity protein stan, transcript variant X1	0.385	-1.37529	0.00627682	0.1204	yes	down	6.78	2.42	3.8	0.2	0.11	1.69	4.33333	0.666667
gene-LOC118271851	LOC118271851	uncharacterized LOC118271851	0.371	-1.43171	0.00636672	0.12137	yes	down	6.34	17.74	8.69	4.35	3.51	6.5	10.9233	4.78667
gene-LOC118272408	LOC118272408	uncharacterized LOC118272408	0.071	-3.81185	0.00637754	0.121389	yes	down	4.59	0.15	0.17	0.23	0.17	0	1.63667	0.133333
gene-LOC118263399	LOC118263399	cytochrome P450 4d2-like	0.226	-2.14618	0.0065289	0.123509	yes	down	2.16	0.72	1	0.61	0.31	0.11	1.29333	0.343333
gene-LOC118274168	LOC118274168	uncharacterized LOC118274168	0.021	-5.54413	0.00659548	1	yes	down	0.12	0.17	0.09	0	0	0	0.126667	0
gene-LOC118280077	LOC118280077	protein artemis-like, transcript variant X3	6.099	2.60853	0.00661665	0.124597	yes	up	0.32	0.34	0.04	3.17	1.18	0.64	0.233333	1.66333
gene-LOC118278162	LOC118278162	spondin-2-like	0.472	-1.08374	0.00667548	0.125322	yes	down	1.92	2.29	2.24	1.12	1.13	1.33	2.15	1.19333
gene-LOC118267569	LOC118267569	connectin-like	3.963	1.98645	0.00682034	0.127422	yes	up	2.7	3.93	4.08	17.1	15.65	21.84	3.57	18.1967
gene-LOC118275461	LOC118275461	papilin-like, transcript variant X1	0.331	-1.59674	0.00682522	0.127422	yes	down	27.71	139.75	192.74	21.18	66.2	50.09	120.067	45.8233
gene-LOC118279073	LOC118279073	actin, muscle	0.452	-1.14476	0.00683389	0.127422	yes	down	930.23	1635	1091.7	367.81	696.29	861.35	1218.98	641.817
gene-LOC118265960	LOC118265960	cold and drought-regulated protein CORA-like, transcript variant X1	0.214	-2.22488	0.00686747	0.127535	yes	down	116.23	36.34	118.11	2.92	13.06	45.16	90.2267	20.38
gene-LOC118278673	LOC118278673	serine protease snake-like	0.093	-3.41952	0.00689185	0.127639	yes	down	0.31	0.62	1.17	0	0.08	0.14	0.7	0.0733333
gene-LOC118270554	LOC118270554	methionine--tRNA ligase, mitochondrial-like	0.482	-1.05354	0.00693248	0.128199	yes	down	10.28	6.1	8.3	3.16	3.88	6.48	8.22667	4.50667
gene-LOC118263984	LOC118263984	uncharacterized LOC118263984	0.34	-1.55797	0.00699849	0.128841	yes	down	29.26	13.81	10.8	4.92	13.82	2.79	17.9567	7.17667
gene-LOC118280539	LOC118280539	glucose-1-phosphatase-like	0.182	-2.45691	0.00709767	0.130192	yes	down	0.5	3.14	2.32	0.18	0.59	0.51	1.98667	0.426667
gene-LOC118269931	LOC118269931	peroxidase-like, transcript variant X2	6.487	2.6976	0.00709902	0.130192	yes	up	0.89	0.5	1.04	0.19	6.35	11.08	0.81	5.87333
gene-LOC118268772	LOC118268772	septin-2-like, transcript variant X1	0.162	-2.62766	0.00735478	0.133962	yes	down	0.15	0.36	0.68	0.06	0.08	0.09	0.396667	0.0766667
gene-LOC118265505	LOC118265505	uncharacterized oxidoreductase MT0954-like	0.264	-1.92064	0.00741634	0.134334	yes	down	1.14	1.55	2.33	0.59	0.61	0.38	1.67333	0.526667
gene-LOC118271598	LOC118271598	dynein heavy chain 8, axonemal-like	0.423	-1.24017	0.00748725	0.134629	yes	down	61.65	32.8	80.81	51.3	43.8	13.38	58.42	36.16
gene-LOC118265173	LOC118265173	protein mothers against dpp	2.761	1.46529	0.00752342	0.135083	yes	up	0.49	0.37	0.38	0.56	1.8	1.6	0.413333	1.32
gene-LOC118267565	LOC118267565	uncharacterized LOC118267565	0.123	-3.01826	0.00756791	0.135368	yes	down	0.25	0.24	1.58	0.12	0.06	0.13	0.69	0.103333
gene-LOC118264704	LOC118264704	galactokinase-like	0.423	-1.24054	0.00759023	0.135494	yes	down	8.11	16.5	16.42	4.54	9.98	6.28	13.6767	6.93333
gene-LOC118265778	LOC118265778	venom carboxylesterase-6-like	0.363	-1.46029	0.00762955	0.135826	yes	down	1.29	1.88	1.49	0.62	1.09	0.35	1.55333	0.686667
gene-LOC118266946	LOC118266946	mitochondrial inner membrane protease ATP23 homolog	2.755	1.46199	0.00763677	0.135826	yes	up	2.99	4.06	3.61	18.43	4.54	12.4	3.55333	11.79
gene-LOC118280271	LOC118280271	uncharacterized LOC118280271	0.223	-2.16549	0.00774019	0.137377	yes	down	3.1	6.15	40.71	3.02	4.88	2.51	16.6533	3.47
gene-LOC118279664	LOC118279664	histone H3-like	2.366	1.24259	0.00776565	0.137434	yes	up	69.89	62.81	162.98	385.23	162.27	275.53	98.56	274.343
gene-LOC118279878	LOC118279878	histone H3-like	2.366	1.24259	0.00776565	0.137434	yes	up	69.89	62.81	162.98	385.23	162.27	275.53	98.56	274.343
gene-LOC118276942	LOC118276942	calpain-A-like	9.283	3.21465	0.00777752	0.137447	yes	up	0.48	0.04	0.03	3.32	0.11	2.21	0.183333	1.88
gene-LOC118266323	LOC118266323	protein lethal(2)essential for life-like	0.492	-1.02243	0.00782662	0.137921	yes	down	233.67	321.25	259.06	93.48	162.14	206.76	271.327	154.127
gene-LOC118275791	LOC118275791	paired box protein Pax-1-like	0.208	-2.26797	0.00796138	0.139365	yes	down	0.36	0.29	0.35	0.1	0.09	0.07	0.333333	0.0866667
gene-LOC118280754	LOC118280754	pyrroline-5-carboxylate reductase-like, transcript variant X1	0.336	-1.57194	0.00798315	0.139485	yes	down	25.48	58.05	43.76	5.71	30.99	14.36	42.43	17.02
gene-LOC118271864	LOC118271864	uncharacterized LOC118271864	0.343	-1.54543	0.00800276	0.13963	yes	down	46.67	125.93	120.26	14.15	51.29	52.39	97.62	39.2767
gene-LOC118270767	LOC118270767	ABC transporter G family member 23-like	0.478	-1.06454	0.00806672	0.14035	yes	down	2.43	3.55	4.21	2.12	2.53	1.29	3.39667	1.98
gene-LOC118265592	LOC118265592	putative fatty acyl-CoA reductase CG5065	0.037	-4.74104	0.00809449	0.14035	yes	down	0.12	0.04	2.22	0	0.04	0.06	0.793333	0.0333333
gene-LOC118264004	LOC118264004	transmembrane channel-like protein 3, transcript variant X1	2.174	1.12023	0.00811723	0.140437	yes	up	2.35	2	1.76	2.86	8.02	9.57	2.03667	6.81667
gene-LOC118277413	LOC118277413	uncharacterized LOC118277413	0.237	-2.07783	0.0081872	0.140697	yes	down	0.85	2.93	0.83	0.22	0.9	0.23	1.53667	0.45
gene-LOC118262285	LOC118262285	uncharacterized LOC118262285	0.461	-1.11596	0.00818922	0.140697	yes	down	30.32	43.87	42.89	13.42	21.29	27.48	39.0267	20.73
gene-LOC118269905	LOC118269905	uncharacterized LOC118269905	0.277	-1.85399	0.00821938	0.140876	yes	down	0.66	0.43	0.92	0.13	0.28	0.24	0.67	0.216667
gene-LOC118275859	LOC118275859	uncharacterized LOC118275859	0.27	-1.8888	0.0082342	0.140882	yes	down	7.02	11.37	31.47	6.82	2.7	6.12	16.62	5.21333
gene-LOC118263338	LOC118263338	LIM domain only protein 3-like	0.266	-1.91154	0.00826099	0.141094	yes	down	1.32	3.45	3.2	0.21	1.24	1.03	2.65667	0.826667
gene-LOC118267031	LOC118267031	uncharacterized LOC118267031	0.273	-1.87046	0.00826942	0.141094	yes	down	0.88	1.12	1.33	1.77	1.46	0.6	1.11	1.27667
gene-LOC118278649	LOC118278649	UDP-glucuronosyltransferase 1-8-like	0.022	-5.52807	0.00827141	1	yes	down	0.32	0.11	0.34	0	0	0	0.256667	0
gene-LOC118279754	LOC118279754	differentially expressed in FDCP 8 homolog	2.925	1.54822	0.00830011	0.141228	yes	up	0.77	3.52	3.16	10.66	7.35	8.63	2.48333	8.88
gene-LOC118272317	LOC118272317	protein trapped in endoderm-1-like, transcript variant X1	2.007	1.00523	0.00841051	0.142302	yes	up	9.2	4.76	4.08	13.78	16.72	10.34	6.01333	13.6133
gene-LOC118279156	LOC118279156	la-related protein 6-like	0.323	-1.62818	0.00847683	0.142302	yes	down	1.11	0.54	0.85	0.19	0.39	0.35	0.833333	0.31
gene-LOC118275171	LOC118275171	inositol oxygenase-like, transcript variant X1	0.467	-1.09754	0.00847844	0.142302	yes	down	18.64	46.5	34.87	20.39	16.25	19.61	33.3367	18.75
gene-LOC118282064	LOC118282064	uncharacterized LOC118282064	25.6	4.67804	0.0085174	1	yes	up	0	0	0.01	0.28	0.1	0.07	0.00333333	0.15
gene-LOC118266146	LOC118266146	protein twisted gastrulation-like	2.04	1.02833	0.00852702	0.142551	yes	up	1.09	0.96	0.86	1.58	3.04	2.31	0.97	2.31
gene-LOC118261974	LOC118261974	sodium/potassium/calcium exchanger 3-like, transcript variant X1	0.229	-2.12746	0.00855621	0.142551	yes	down	0.53	0.26	0.41	0.16	0.06	0.1	0.4	0.106667
gene-LOC118277278	LOC118277278	uncharacterized LOC118277278	0.37	-1.43506	0.00856347	0.142551	yes	down	1.54	0.92	0.75	0.64	0.22	0.36	1.07	0.406667
gene-LOC118281106	LOC118281106	probable galactose-1-phosphate uridylyltransferase	0.363	-1.46116	0.00860897	0.142556	yes	down	5.84	10.23	8.87	1.51	4.51	4.52	8.31333	3.51333
gene-LOC118267979	LOC118267979	uncharacterized LOC118267979, transcript variant X1	0.056	-4.16454	0.00866477	0.142928	yes	down	2.39	0	7.24	0.13	0.27	0.22	3.21	0.206667
gene-LOC118266955	LOC118266955	uncharacterized LOC118266955	0.417	-1.2632	0.00869927	0.143274	yes	down	16.03	7.53	16.87	3.81	5.32	9.83	13.4767	6.32
gene-LOC118277885	LOC118277885	serpin B12-like	0.494	-1.01872	0.00872191	0.143274	yes	down	5.44	10.63	11.5	5.75	6.26	4.54	9.19	5.51667
gene-LOC118272231	LOC118272231	sarcoplasmic calcium-binding protein 1-like, transcript variant X1	0.299	-1.73994	0.00877062	0.143501	yes	down	0.64	1.27	0.99	0.41	0.31	0.34	0.966667	0.353333
gene-LOC118271741	LOC118271741	early boundary activity protein 2-like	2.581	1.36784	0.00884013	0.143906	yes	up	12.23	4.35	3.4	28.94	16.48	13.79	6.66	19.7367
gene-LOC118269679	LOC118269679	diacylglycerol kinase theta-like, transcript variant X7	0.493	-1.01932	0.00888723	0.144453	yes	down	7.31	9.77	6.55	2.99	5.12	5.57	7.87667	4.56
gene-LOC118274768	LOC118274768	-	0.212	-2.23967	0.00893706	0.14453	yes	down	16.71	17.89	19.7	0.22	6.56	6.26	18.1	4.34667
gene-LOC118263892	LOC118263892	protein krueppel-like, transcript variant X1	3.693	1.88475	0.00894908	0.14453	yes	up	0.22	0.28	0.2	0.6	2.1	0.51	0.233333	1.07
gene-LOC118269928	LOC118269928	homeobox protein rough-like	0.229	-2.12743	0.00896221	0.14453	yes	down	1.69	2	0.79	0.32	0.19	0.66	1.49333	0.39
gene-LOC118271876	LOC118271876	uncharacterized LOC118271876	2.27	1.18253	0.00899425	0.144569	yes	up	8.09	3.72	7.45	26.59	11.86	13.03	6.42	17.16
gene-LOC118265431	LOC118265431	uncharacterized LOC118265431	5.103	2.35133	0.00904187	0.144682	yes	up	0.25	0.59	0.25	4.05	2.29	0.65	0.363333	2.33
gene-LOC118281488	LOC118281488	uncharacterized LOC118281488	0.053	-4.23831	0.00919201	1	yes	down	0.4	0.3	0.2	0	0	0.06	0.3	0.02
gene-LOC118265502	LOC118265502	uncharacterized LOC118265502, transcript variant X1	0.203	-2.30286	0.00920696	0.146375	yes	down	0.71	1.1	1.06	0.19	0.28	0.21	0.956667	0.226667
gene-LOC118278196	LOC118278196	uncharacterized LOC118278196, transcript variant X1	0.426	-1.23239	0.00925216	0.146905	yes	down	4.48	2.14	6.31	1.74	9.61	3.15	4.31	4.83333
gene-LOC118265739	LOC118265739	general odorant-binding protein 1-like	0.125	-2.99793	0.00937372	0.147697	yes	down	2.32	3.23	0.54	0.1	0.63	0.18	2.03	0.303333
gene-LOC118278727	LOC118278727	metal transporter CNNM4-like	0.383	-1.38555	0.0093909	0.147778	yes	down	3.34	2.17	2.23	0.4	0.7	0.41	2.58	0.503333
gene-LOC118272047	LOC118272047	SET domain-containing protein SmydA-8-like	0.403	-1.31167	0.00941361	0.1478	yes	down	1.9	3.84	4.33	1.36	1.57	1.9	3.35667	1.61
gene-LOC118267176	LOC118267176	cilia- and flagella-associated protein 251-like, transcript variant X1	4.349	2.12078	0.00948198	0.148196	yes	up	0.6	3.06	1.03	10.71	2.4	4.15	1.56333	5.75333
gene-LOC118274031	LOC118274031	uncharacterized LOC118274031	0.249	-2.00437	0.00951942	0.148196	yes	down	28.72	4.29	8.1	1.46	4.07	5.57	13.7033	3.7
gene-LOC118265781	LOC118265781	antichymotrypsin-1-like, transcript variant X1	2.074	1.05263	0.00953255	0.148196	yes	up	38.32	27.01	11.58	88.26	57.25	44.66	25.6367	63.39
gene-LOC118280256	LOC118280256	choline/ethanolamine kinase-like, transcript variant X1	0.362	-1.46755	0.00957183	0.148353	yes	down	9.78	24.85	40.03	6.26	15.64	15.38	24.8867	12.4267
gene-LOC118266705	LOC118266705	patched domain-containing protein 3-like, transcript variant X1	0.265	-1.91832	0.00958616	0.148353	yes	down	0.43	0.39	0.68	0.08	0.13	0.24	0.5	0.15
gene-LOC118279642	LOC118279642	sodium/nucleoside cotransporter 2-like, transcript variant X1	0.311	-1.68438	0.00962341	0.148353	yes	down	3.21	5.61	12.35	1.18	2.74	3.63	7.05667	2.51667
gene-LOC118264189	LOC118264189	4-galactosyl-N-acetylglucosaminide 3-alpha-L-fucosyltransferase 9-like	0.368	-1.44101	0.00964087	0.148353	yes	down	2.37	2.02	5.84	1.79	1.83	0.98	3.41	1.53333
gene-LOC118270427	LOC118270427	large neutral amino acids transporter small subunit 1-like	0.391	-1.35484	0.00965148	0.148353	yes	down	1.33	0.98	0.47	0.33	0.39	0.51	0.926667	0.41
gene-LOC118274473	LOC118274473	uncharacterized LOC118274473	0.194	-2.36246	0.0097195	0.148912	yes	down	6.12	10.87	10.83	2.45	4.33	0.07	9.27333	2.28333
gene-LOC118280593	LOC118280593	homeobox protein engrailed-1-like	0.098	-3.34767	0.00972819	0.148912	yes	down	0.41	0.69	0.65	0	0.17	0.04	0.583333	0.07
gene-LOC118269805	LOC118269805	uncharacterized LOC118269805	25.602	4.67818	0.00977423	0.149432	yes	up	0.02	0.03	0	0	0.58	0.74	0.0166667	0.44
gene-LOC118277595	LOC118277595	solute carrier family 2, facilitated glucose transporter member 6-like	0.021	-5.57123	0.00978829	1	yes	down	0.2	0.29	0.3	0	0	0	0.263333	0
gene-LOC118271102	LOC118271102	zinc finger BED domain-containing protein 6-like	2.163	1.11273	0.00988843	0.150645	yes	up	0.8	0.92	0.54	1.95	2.16	1.7	0.753333	1.93667
gene-LOC118265261	LOC118265261	formin-like protein	0.33	-1.59751	0.00992539	0.150645	yes	down	0.9	0.97	1.6	0.28	0.38	0.66	1.15667	0.44
gene-LOC118262659	LOC118262659	uncharacterized LOC118262659, transcript variant X2	0.369	-1.43868	0.00995965	0.150645	yes	down	0.6	1.49	0.91	0.42	0.49	0.48	1	0.463333
gene-LOC118280679	LOC118280679	tissue inhibitor of metalloproteinase-like, transcript variant X1	0.486	-1.04225	0.0100005	0.150873	yes	down	99.84	185.51	166.92	54.75	93.61	104.77	150.757	84.3767
gene-LOC118280536	LOC118280536	glucose-1-phosphatase-like	0.069	-3.8598	0.0100405	0.150873	yes	down	0.36	1.76	2.47	0	0.39	0	1.53	0.13
gene-LOC118280983	LOC118280983	histone chaperone asf1-like	2.583	1.36885	0.0100483	0.150873	yes	up	10.84	2.74	2.8	14.31	18.86	14.24	5.46	15.8033
gene-LOC118269703	LOC118269703	synaptic vesicle glycoprotein 2C-like	0.162	-2.62893	0.0100517	0.150873	yes	down	1.09	0.44	2.51	0.03	0.31	0.4	1.34667	0.246667
gene-LOC118270300	LOC118270300	attacin-A-like	0.024	-5.37915	0.0100962	1	yes	down	0.58	0.48	0.42	0	0	0	0.493333	0
gene-LOC118277794	LOC118277794	uncharacterized LOC118277794, transcript variant X1	0.04	-4.64756	0.0101126	1	yes	down	0.41	0.45	0.31	0.08	0	0	0.39	0.0266667
gene-LOC118269425	LOC118269425	uncharacterized LOC118269425	0.346	-1.53078	0.0103393	0.154014	yes	down	3.53	2.38	3.2	1.29	0.89	1.53	3.03667	1.23667
gene-LOC118266619	LOC118266619	CD63 antigen-like	0.215	-2.21617	0.0103482	0.154014	yes	down	3.98	8.78	11.53	0.19	3.61	2.37	8.09667	2.05667
gene-LOC118261999	LOC118261999	cytochrome P450 4d2-like	42.179	5.39844	0.0104209	0.154483	yes	up	0	0	0.03	1.82	0.03	0.08	0.01	0.643333
gene-LOC118268548	LOC118268548	uncharacterized LOC118268548	41.724	5.38282	0.0105291	1	yes	up	0	0	0	0.11	0.28	0.52	0	0.303333
gene-LOC118264707	LOC118264707	galactokinase-like	0.415	-1.26897	0.0107065	0.157262	yes	down	6.86	8.65	9.7	1.99	5.71	4.63	8.40333	4.11
gene-LOC118280989	LOC118280989	silk gland factor 3-like	0.262	-1.9312	0.0108689	0.158704	yes	down	0.62	1.18	0.88	0.33	0.13	0.37	0.893333	0.276667
gene-LOC118273937	LOC118273937	tropomyosin-1, transcript variant X1	0.493	-1.02085	0.0110077	0.159974	yes	down	179.47	293.56	227.77	78.69	154.03	170.08	233.6	134.267
gene-LOC118278085	LOC118278085	transient receptor potential channel pyrexia-like	0.406	-1.30107	0.0110307	0.160119	yes	down	1.02	1.21	2.21	0.95	0.85	0.42	1.48	0.74
gene-LOC118262192	LOC118262192	protein takeout-like	0.332	-1.59271	0.0111055	0.160355	yes	down	1.64	5.82	4.92	2.04	1.04	1.88	4.12667	1.65333
gene-LOC118261809	LOC118261809	uncharacterized LOC118261809	0.188	-2.41277	0.0111323	0.160355	yes	down	0.57	1.06	0.78	0.03	0.21	0.27	0.803333	0.17
gene-LOC118269039	LOC118269039	uncharacterized LOC118269039	0.109	-3.20186	0.0111832	0.160705	yes	down	3.16	41.91	51.17	0.78	7.87	4.11	32.08	4.25333
gene-LOC118268660	LOC118268660	von Willebrand factor D and EGF domain-containing protein-like, transcript variant X1	0.361	-1.47141	0.0112241	0.160705	yes	down	6.83	3.52	15.07	4.96	4.01	1.91	8.47333	3.62667
gene-LOC118278627	LOC118278627	ATP synthase subunit e, mitochondrial-like	0.42	-1.25048	0.0112308	0.160705	yes	down	495.79	572.78	673.81	137.18	207.98	465.76	580.793	270.307
gene-LOC118275588	LOC118275588	homeobox protein engrailed-1-B-like	13.073	3.70852	0.0112531	0.160705	yes	up	0.24	0.17	0	0.11	4.91	1.09	0.136667	2.03667
gene-LOC118273273	LOC118273273	myrosinase 1-like	40.152	5.32741	0.0112699	1	yes	up	0	0	0	0.6	0.28	0.09	0	0.323333
gene-LOC118274654	LOC118274654	glucose dehydrogenase [FAD, quinone]-like	0.114	-3.13305	0.011321	0.160958	yes	down	0.37	0.36	2.62	0	0.18	0.25	1.11667	0.143333
gene-LOC118265999	LOC118265999	growth arrest-specific protein 1-like	0.467	-1.09944	0.011323	0.160958	yes	down	2.36	1.85	3.67	1.08	1.4	1.76	2.62667	1.41333
gene-LOC118268582	LOC118268582	A disintegrin and metalloproteinase with thrombospondin motifs 14-like	0.494	-1.01734	0.0115397	0.162665	yes	down	9.62	17.13	6.91	7.46	6.62	5.89	11.22	6.65667
gene-LOC118271791	LOC118271791	uncharacterized LOC118271791	0.392	-1.34966	0.0115876	0.162665	yes	down	2.63	2.91	2.07	0.73	1.56	1.22	2.53667	1.17
gene-LOC118261723	LOC118261723	uncharacterized LOC118261723	0.356	-1.49026	0.0116814	0.163236	yes	down	2.95	8.51	6.94	1.39	3.59	2.84	6.13333	2.60667
gene-LOC118264925	LOC118264925	(11Z)-hexadec-11-enoyl-CoA conjugase-like, transcript variant X3	0.348	-1.52323	0.0117475	0.163642	yes	down	3.58	11.5	7.56	1.26	4.25	3.85	7.54667	3.12
gene-LOC118274758	LOC118274758	alpha-tocopherol transfer protein-like	0.426	-1.23035	0.0117545	0.163642	yes	down	5.42	4.65	12.73	4.48	3.68	3.49	7.6	3.88333
gene-LOC118267426	LOC118267426	39S ribosomal protein L33, mitochondrial-like	5.412	2.43624	0.0118032	0.163826	yes	up	18.59	0.61	1.9	30.98	48.02	40.1	7.03333	39.7
gene-LOC118267959	LOC118267959	uncharacterized threonine-rich GPI-anchored glycoprotein PJ4664.02-like	0.298	-1.74854	0.0118433	0.164193	yes	down	1.18	0.48	1.51	0.53	0.34	0.28	1.05667	0.383333
gene-LOC118276590	LOC118276590	pro-resilin-like	0.133	-2.90801	0.0118717	0.164223	yes	down	0.14	1.19	0.62	0.31	0.03	0.12	0.65	0.153333
gene-LOC118265294	LOC118265294	spondin-1-like, transcript variant X1	0.196	-2.34751	0.01194	0.16448	yes	down	0.25	0.55	0.86	0.09	0.15	0.15	0.553333	0.13
gene-LOC118263531	LOC118263531	proton-coupled amino acid transporter-like protein pathetic	0.47	-1.08797	0.0120074	0.164991	yes	down	1.16	1.01	2.84	0.67	0.83	3.82	1.67	1.77333
gene-LOC118274895	LOC118274895	uncharacterized LOC118274895	2.702	1.4342	0.0121576	0.165797	yes	up	0.5	0.64	0.36	2.29	1.59	1.02	0.5	1.63333
gene-LOC118274814	LOC118274814	4-coumarate--CoA ligase-like 5	0.113	-3.14924	0.0122068	0.16583	yes	down	5.32	0.74	0.46	0.33	0.59	0	2.17333	0.306667
gene-LOC118269769	LOC118269769	calexcitin-2-like, transcript variant X3	0.257	-1.9623	0.0122161	0.16583	yes	down	3.45	66.05	39.79	15.63	4.5	10.22	36.43	10.1167
gene-LOC118273925	LOC118273925	uncharacterized LOC118273925, transcript variant X1	0.477	-1.06915	0.0122612	0.165905	yes	down	2.27	2.16	3.2	1.86	0.85	1.58	2.54333	1.43
gene-LOC118280096	LOC118280096	cysteine dioxygenase type 1-like	4.614	2.20608	0.0122619	0.165905	yes	up	0.3	0.08	0.43	2.11	0.43	1.8	0.27	1.44667
gene-LOC118262566	LOC118262566	zinc finger CCCH-type with G patch domain-containing protein-like, transcript variant X1	2.106	1.07427	0.0123724	0.166738	yes	up	2.02	3.57	4.72	11.85	7.64	6.94	3.43667	8.81
gene-LOC118262592	LOC118262592	U11/U12 small nuclear ribonucleoprotein 35 kDa protein-like	2.309	1.20702	0.0124842	0.167758	yes	up	2.1	1.85	1.74	4.24	2.81	7.38	1.89667	4.81
gene-LOC118278038	LOC118278038	uncharacterized protein K02A2.6-like	35.777	5.16098	0.0125099	1	yes	up	0	0	0	0.1	0.25	0.13	0	0.16
gene-LOC118279623	LOC118279623	cilia- and flagella-associated protein 410-like, transcript variant X1	0.419	-1.25453	0.0125621	0.16789	yes	down	7.88	6.01	9.24	2.27	6.52	3.63	7.71	4.14
gene-LOC118278377	LOC118278377	leucine-rich repeat serine/threonine-protein kinase 1-like	0.461	-1.11676	0.0125853	0.16789	yes	down	6.5	7.5	10.02	5.51	4.71	1.74	8.00667	3.98667
gene-LOC118271343	LOC118271343	uncharacterized LOC118271343	38.934	5.28296	0.0128487	1	yes	up	0	0	0	0.17	0.97	0.41	0	0.516667
gene-LOC118268654	LOC118268654	multiple epidermal growth factor-like domains protein 10	0.141	-2.82451	0.013019	0.17199	yes	down	0.28	0.12	0.12	0.01	0.03	0.04	0.173333	0.0266667
gene-LOC118271078	LOC118271078	protein Fe65 homolog, transcript variant X2	0.419	-1.25543	0.0130323	0.17199	yes	down	1.09	4.85	0.77	3.61	1.22	0.2	2.23667	1.67667
gene-LOC118269544	LOC118269544	microtubule-associated protein tau-like, transcript variant X1	0.37	-1.43495	0.0131041	0.172319	yes	down	13.29	9.21	13.27	2.37	7.05	4.92	11.9233	4.78
gene-LOC118278664	LOC118278664	UPF0669 protein C6orf120 homolog, transcript variant X1	2.264	1.17866	0.0131842	0.172954	yes	up	7.46	2.74	2.79	11.2	9.48	10.25	4.33	10.31
gene-LOC118263906	LOC118263906	lipopolysaccharide-induced tumor necrosis factor-alpha factor homolog	0.015	-6.01423	0.0132256	0.173252	yes	down	3.53	0.06	0	0	0	0.05	1.19667	0.0166667
gene-LOC118275016	LOC118275016	extensin-like	0.01	-6.61169	0.013248	0.173361	yes	down	0.19	0	3.54	0	0	0	1.24333	0
gene-LOC118273600	LOC118273600	adenylate kinase isoenzyme 1-like, transcript variant X1	0.479	-1.0622	0.0133136	0.173447	yes	down	5.34	6.52	6.08	2.72	4.59	2.87	5.98	3.39333
gene-LOC118277248	LOC118277248	zinc finger protein OZF-like	2.319	1.21337	0.013326	0.173447	yes	up	1.57	1.16	2.59	5.93	6.38	2.68	1.77333	4.99667
gene-LOC118262599	LOC118262599	uncharacterized LOC118262599, transcript variant X1	0.022	-5.49144	0.0134208	1	yes	down	0.38	2.37	0.28	0	0	0.05	1.01	0.0166667
gene-LOC118263808	LOC118263808	muscle LIM protein 1-like, transcript variant X8	0.499	-1.00334	0.0136186	0.17539	yes	down	417.67	595.62	480.68	165.28	312.94	403.72	497.99	293.98
gene-LOC118270141	LOC118270141	uncharacterized LOC118270141	0.251	-1.99663	0.0136681	0.175668	yes	down	1.77	0.24	1.11	0.3	0.37	0.25	1.04	0.306667
gene-LOC118268354	LOC118268354	membrane alanyl aminopeptidase-like	0.237	-2.07827	0.013881	0.177507	yes	down	1.94	0.5	1.09	0.06	0.63	0.27	1.17667	0.32
gene-LOC118278660	LOC118278660	protein slit-like, transcript variant X1	0.461	-1.1171	0.0138994	0.177545	yes	down	2.46	0.57	1.92	2.78	0.3	0.2	1.65	1.09333
gene-LOC118275128	LOC118275128	uncharacterized LOC118275128	3.562	1.83262	0.0139127	0.177545	yes	up	3.05	0.34	1.49	3.87	3.51	4.48	1.62667	3.95333
gene-LOC118266276	LOC118266276	uncharacterized LOC118266276	0.021	-5.57825	0.0140306	1	yes	down	0.02	0.18	0.2	0	0	0	0.133333	0
gene-LOC118277406	LOC118277406	pancreatic triacylglycerol lipase-like	0.16	-2.64317	0.0140994	0.179003	yes	down	1.23	10.03	4.2	0.08	1.82	0.98	5.15333	0.96
gene-LOC118261965	LOC118261965	ionotropic receptor 40a-like	0.372	-1.42484	0.0141271	0.17913	yes	down	5.09	3.77	3.92	1.85	0.83	3.09	4.26	1.92333
gene-LOC118277508	LOC118277508	serine protease inhibitor dipetalogastin-like, transcript variant X1	0.178	-2.49348	0.0141819	0.17913	yes	down	0.19	0.43	0.4	0.07	0.11	0.05	0.34	0.0766667
gene-LOC118270697	LOC118270697	uncharacterized LOC118270697	3.967	1.98793	0.0142257	0.179348	yes	up	0.42	0.53	0.31	1.04	1.19	3.48	0.42	1.90333
gene-LOC118268941	LOC118268941	UPF0454 protein C12orf49 homolog	2.541	1.34515	0.0142698	0.179659	yes	up	3.52	4.34	4.31	20.96	14.6	3.19	4.05667	12.9167
gene-LOC118282463	LOC118282463	uncharacterized LOC118282463	4.096	2.03412	0.0142819	0.179659	yes	up	0.1	0.29	0.09	0.9	0.91	0.69	0.16	0.833333
gene-LOC118273049	LOC118273049	insulin-like growth factor-binding protein complex acid labile subunit, transcript variant X2	0.399	-1.32449	0.0144618	0.18037	yes	down	8.66	14.86	17.03	11.68	6.94	2.01	13.5167	6.87667
gene-LOC118267250	LOC118267250	low-density lipoprotein receptor-related protein-like	0.359	-1.47975	0.0145436	0.18037	yes	down	0.64	0.71	0.75	0.26	0.44	0.2	0.7	0.3
gene-LOC118279023	LOC118279023	translocon-associated protein subunit delta-like	0.405	-1.3041	0.0146159	0.18037	yes	down	88.38	221.04	51.56	84.23	50.67	42.97	120.327	59.29
gene-LOC118278718	LOC118278718	uncharacterized LOC118278718	2.076	1.05414	0.0146314	0.18038	yes	up	21.03	10.87	6.03	17.53	19.93	35.11	12.6433	24.19
gene-LOC118271475	LOC118271475	carboxypeptidase B-like, transcript variant X1	5.386	2.42919	0.0147285	0.180857	yes	up	0.38	0.08	0.08	0.51	1.84	0.96	0.18	1.10333
gene-LOC118268799	LOC118268799	histone RNA hairpin-binding protein-like, transcript variant X2	3.245	1.69825	0.0149556	0.182381	yes	up	0.67	3.84	4.05	6.01	14.68	12.38	2.85333	11.0233
gene-LOC118274875	LOC118274875	BLOC-1-related complex subunit 8 homolog	2.182	1.12537	0.0149561	0.182381	yes	up	1.76	1.25	2.61	4.89	5.88	3.75	1.87333	4.84
gene-LOC118269403	LOC118269403	probable serine hydrolase	3.022	1.59529	0.0150752	0.182684	yes	up	1.22	0.24	0.58	2.94	2.68	1.56	0.68	2.39333
gene-LOC118280352	LOC118280352	scavenger receptor class B member 1-like	2.301	1.20229	0.0151353	0.182763	yes	up	0.58	1.18	1.05	1.71	2.78	1.06	0.936667	1.85
gene-LOC118279112	LOC118279112	lactosylceramide 1,3-N-acetyl-beta-D-glucosaminyltransferase-like	0.444	-1.17156	0.0152051	0.183027	yes	down	2.59	2.76	1.46	1.17	1.06	1.29	2.27	1.17333
gene-LOC118271588	LOC118271588	potassium voltage-gated channel protein Shaw-like, transcript variant X1	84.67	6.40377	0.0153912	0.18459	yes	up	0	0	0	0	18.31	0.04	0	6.11667
gene-LOC118267849	LOC118267849	uncharacterized LOC118267849	2.093	1.06529	0.0154144	0.184688	yes	up	5.33	3.49	3.15	8.39	7.82	11.78	3.99	9.33
gene-LOC118280301	LOC118280301	organic cation transporter protein-like	12.821	3.6804	0.0156228	0.186463	yes	up	0.05	0.04	0.04	0	0.97	0.96	0.0433333	0.643333
gene-LOC118279032	LOC118279032	synaptic vesicular amine transporter-like	4.138	2.04891	0.0156873	0.186691	yes	up	12	6.35	8.67	18.26	7.59	3.06	9.00667	9.63667
gene-LOC118275267	LOC118275267	uncharacterized LOC118275267, transcript variant X1	0.307	-1.70259	0.0157351	0.186899	yes	down	7.53	4.64	8.62	1.56	0.19	3.66	6.93	1.80333
gene-LOC118274911	LOC118274911	probable G-protein coupled receptor No9	0.177	-2.49593	0.0157567	0.186976	yes	down	5.9	4.66	6.42	2.07	1.7	0	5.66	1.25667
gene-LOC118271179	LOC118271179	uncharacterized LOC118271179	2.199	1.13714	0.0159417	0.188705	yes	up	2.74	1.69	1	6.36	4.52	3.15	1.81	4.67667
gene-LOC118281045	LOC118281045	spherulin-2A-like	0.169	-2.56811	0.0159877	0.188992	yes	down	2.14	0.68	0.63	0.11	0.57	0.04	1.15	0.24
gene-LOC118268619	LOC118268619	inositol polyphosphate 1-phosphatase-like	2.755	1.4621	0.0160601	0.189484	yes	up	0.63	2.64	1.01	5.7	4.5	4.24	1.42667	4.81333
gene-LOC118265417	LOC118265417	aldehyde dehydrogenase X, mitochondrial-like	0.491	-1.02551	0.0161273	0.189645	yes	down	28.74	12.69	18.47	11.94	4.9	14.29	19.9667	10.3767
gene-LOC118269218	LOC118269218	biogenesis of lysosome-related organelles complex 1 subunit 1-like	3.333	1.73701	0.0161458	0.189645	yes	up	0.98	6.71	11.01	26.13	23.44	25.88	6.23333	25.15
gene-LOC118266052	LOC118266052	nose resistant to fluoxetine protein 6-like	0.057	-4.14475	0.016162	1	yes	down	0.08	0.06	0.4	0.02	0.02	0	0.18	0.0133333
gene-LOC118281952	LOC118281952	proton channel OtopLc-like, transcript variant X2	0.449	-1.15568	0.0162057	0.189932	yes	down	3.24	1.38	2.53	0.83	1.56	1.29	2.38333	1.22667
gene-LOC118282399	LOC118282399	NAD(P)H-hydrate epimerase-like, transcript variant X1	0.471	-1.0859	0.0163037	0.190539	yes	down	11.99	10.35	8.6	5.41	9.41	2.73	10.3133	5.85
gene-LOC118263691	LOC118263691	protein O-mannosyl-transferase TMTC1-like	0.038	-4.70647	0.0163267	0.190628	yes	down	4.54	1.66	0	0	0.14	0.01	2.06667	0.05
gene-LOC118277496	LOC118277496	uncharacterized peptidase C1-like protein F26E4.3	0.471	-1.08705	0.0164248	0.190929	yes	down	2.33	4.37	5.85	1.89	3.14	2.12	4.18333	2.38333
gene-LOC118277727	LOC118277727	uncharacterized LOC118277727	6.086	2.6055	0.0164453	0.190929	yes	up	0.1	0	0.17	0.57	1.02	0.39	0.09	0.66
gene-LOC118275712	LOC118275712	SAGA-associated factor 11 homolog	2.055	1.03909	0.0164885	0.191077	yes	up	0.99	0.62	0.51	1.5	1.37	2.09	0.706667	1.65333
gene-LOC118264535	LOC118264535	Down syndrome cell adhesion molecule-like protein Dscam2, transcript variant X1	2.274	1.18535	0.0165438	0.191505	yes	up	1.99	1.23	0.49	2.65	4.59	2.51	1.23667	3.25
gene-LOC118266038	LOC118266038	farnesyl pyrophosphate synthase 1-like	0.457	-1.12912	0.0165663	0.191505	yes	down	0.66	0.69	1.13	0.45	0.41	0.48	0.826667	0.446667
gene-LOC118265998	LOC118265998	glutathione S-transferase E14-like, transcript variant X1	2.402	1.26399	0.0165939	0.191505	yes	up	7.19	4.67	2.85	9.41	23.52	9.05	4.90333	13.9933
gene-LOC118276219	LOC118276219	uncharacterized LOC118276219	0.259	-1.94695	0.0165977	0.191505	yes	down	24.4	59.35	52.78	1.33	16.3	22.52	45.51	13.3833
gene-LOC118274152	LOC118274152	hemicentin-2-like, transcript variant X1	5.967	2.5771	0.0166218	0.191505	yes	up	5.96	7.31	0.92	19.24	7.45	3.7	4.73	10.13
gene-LOC118263851	LOC118263851	uncharacterized LOC118263851	2.901	1.53672	0.0167781	0.191907	yes	up	0.21	0.22	0.36	1.64	2	0.65	0.263333	1.43
gene-LOC118279810	LOC118279810	uncharacterized LOC118279810	0.297	-1.75312	0.0168002	0.191937	yes	down	29.77	109.08	96.76	11.38	57.71	14.1	78.5367	27.73
gene-LOC118269211	LOC118269211	uncharacterized LOC118269211	3.374	1.75426	0.0169018	0.192609	yes	up	6.04	7.54	7.82	8.73	9.67	60.73	7.13333	26.3767
gene-LOC118266324	LOC118266324	RING finger and CHY zinc finger domain-containing protein 1-like, transcript variant X1	2.189	1.13021	0.0169431	0.192831	yes	up	12.88	4.84	3.69	7.97	8.55	13.38	7.13667	9.96667
gene-LOC118279650	LOC118279650	uncharacterized LOC118279650	0.369	-1.43824	0.0169597	0.192831	yes	down	2.43	2.79	5.28	0.76	2.35	1.49	3.5	1.53333
gene-LOC118265760	LOC118265760	proteoglycan 4-like, transcript variant X1	0.493	-1.02144	0.0170676	0.193606	yes	down	1.35	2.99	2.18	1.28	1.22	1.34	2.17333	1.28
gene-LOC118263585	LOC118263585	proton-coupled amino acid transporter-like protein pathetic	0.373	-1.42416	0.0171843	0.194572	yes	down	4.31	1.78	5.83	2.65	2.97	2.87	3.97333	2.83
gene-LOC118264469	LOC118264469	uncharacterized LOC118264469	0.241	-2.05225	0.0171843	0.194572	yes	down	0.17	0.07	0.38	0.09	0.06	0.04	0.206667	0.0633333
gene-LOC118261984	LOC118261984	multiple inositol polyphosphate phosphatase 1-like	0.178	-2.49281	0.017504	0.197468	yes	down	0.59	0.83	2.9	0.39	0.04	0.47	1.44	0.3
gene-LOC118272268	LOC118272268	basic juvenile hormone-suppressible protein 2-like	4.529	2.17934	0.0175291	0.19757	yes	up	0.3	0.14	0.47	0.71	0.56	3.26	0.303333	1.51
gene-LOC118264764	LOC118264764	uncharacterized LOC118264764	2.272	1.18397	0.017598	0.197986	yes	up	54.19	74.2	96.01	240.88	92.17	80.48	74.8	137.843
gene-LOC118267075	LOC118267075	potassium voltage-gated channel subfamily H member 8-like, transcript variant X2	0.17	-2.55966	0.017649	0.198018	yes	down	0.13	0.18	0.15	0.01	0.06	0.02	0.153333	0.03
gene-LOC118275085	LOC118275085	serine protease gd-like	0.374	-1.42011	0.0176713	0.198089	yes	down	0.74	1.34	1.55	0.73	0.38	0.53	1.21	0.546667
gene-LOC118263463	LOC118263463	tyrosine-protein phosphatase corkscrew-like, transcript variant X1	0.405	-1.30363	0.0177788	0.198775	yes	down	3.82	10.08	9.82	2.22	4.01	5.1	7.90667	3.77667
gene-LOC118266241	LOC118266241	uncharacterized LOC118266241	35.763	5.1604	0.0178997	1	yes	up	0	0	0	0.64	0.14	0.11	0	0.296667
gene-LOC118264322	LOC118264322	trehalase-like	0.324	-1.62686	0.0179201	0.199967	yes	down	8.95	3.82	11.04	0.71	3.1	4.79	7.93667	2.86667
gene-LOC118280638	LOC118280638	uncharacterized LOC118280638, transcript variant X1	0.073	-3.7673	0.017946	0.199967	yes	down	6.67	0	15.18	0	0	0.01	7.28333	0.00333333
gene-LOC118275163	LOC118275163	adenosine deaminase AGSA-like	0.173	-2.52994	0.0179522	0.199967	yes	down	0.35	2.11	2.19	0.03	0.46	0.46	1.55	0.316667
gene-LOC118264750	LOC118264750	facilitated trehalose transporter Tret1-like, transcript variant X2	0.026	-5.2861	0.0179522	1	yes	down	0.29	0.2	0.07	0	0	0	0.186667	0
gene-LOC118278082	LOC118278082	prostacyclin receptor-like, transcript variant X1	0.423	-1.24269	0.0180475	0.200848	yes	down	0.78	1.71	1.81	0.57	0.98	0.65	1.43333	0.733333
gene-LOC118281602	LOC118281602	NADP-dependent malic enzyme-like	0.398	-1.33044	0.0180831	0.201063	yes	down	13.03	50.26	35.54	7.82	20.06	19.16	32.9433	15.68
gene-LOC118267722	LOC118267722	uncharacterized LOC118267722	0.332	-1.5894	0.0181354	0.201462	yes	down	26.82	40.74	49.55	2.94	21.08	20.66	39.0367	14.8933
gene-LOC118280720	LOC118280720	phospholipid scramblase 2-like, transcript variant X1	0.21	-2.2486	0.0181522	0.201468	yes	down	1.58	0.67	1.87	0.49	0.06	0.45	1.37333	0.333333
gene-LOC118281709	LOC118281709	phosphatidylinositol 4-kinase alpha-like, transcript variant X1	0.393	-1.34813	0.0182421	0.202103	yes	down	19.97	41.75	56.69	0.67	10.02	8.57	39.47	6.42
gene-LOC118275303	LOC118275303	uncharacterized LOC118275303	2.627	1.39347	0.0183398	0.202687	yes	up	1.72	4.89	0.48	6.14	14.6	6.09	2.36333	8.94333
gene-LOC118268177	LOC118268177	FK506-binding protein 5-like, transcript variant X1	0.406	-1.30221	0.018344	0.202687	yes	down	3.12	4.92	4.67	0.64	2.57	2.91	4.23667	2.04
gene-LOC118266749	LOC118266749	solute carrier family 25 member 35-like, transcript variant X2	0.432	-1.2125	0.0184841	0.203687	yes	down	2.33	2.79	1.59	0.9	1.57	1.38	2.23667	1.28333
gene-LOC118271303	LOC118271303	apoptosis-stimulating of p53 protein 1-like	4.926	2.30032	0.0185297	0.204008	yes	up	2.85	3.15	0.59	52.5	41.66	0.24	2.19667	31.4667
gene-LOC118267527	LOC118267527	proteasome subunit alpha type-3-like	2.053	1.03767	0.0186369	0.204795	yes	up	79.71	73.63	71.39	78.64	197.97	246.46	74.91	174.357
gene-LOC118281007	LOC118281007	serine protease snake-like	0.284	-1.8177	0.0186787	0.204795	yes	down	5.56	5.24	18.21	8.33	13.67	10.54	9.67	10.8467
gene-LOC118265146	LOC118265146	-	2.704	1.43483	0.0187114	0.204795	yes	up	0.31	0.69	0.58	3.52	1.29	1.21	0.526667	2.00667
gene-LOC118272618	LOC118272618	multidrug resistance-associated protein 4-like	0.333	-1.58741	0.0187116	0.204795	yes	down	0.62	3.05	2.62	0.52	1.37	0.69	2.09667	0.86
gene-LOC118276959	LOC118276959	serologically defined colon cancer antigen 8 homolog	0.363	-1.46003	0.0187176	0.204795	yes	down	1.95	5.79	12.28	14.79	0.89	1.05	6.67333	5.57667
gene-LOC118264507	LOC118264507	protein I'm not dead yet-like	0.413	-1.27737	0.0187364	0.204795	yes	down	7.07	5.99	5.45	4.59	3.38	1.17	6.17	3.04667
gene-LOC118271971	LOC118271971	epidermal retinol dehydrogenase 2-like, transcript variant X1	0.376	-1.41306	0.0187748	0.204881	yes	down	2.11	1.55	3.26	1.7	0.77	0.69	2.30667	1.05333
gene-LOC118271297	LOC118271297	solute carrier organic anion transporter family member 74D-like, transcript variant X1	0.432	-1.21218	0.0188846	0.205534	yes	down	1.16	1.23	0.41	0.71	0.38	0.39	0.933333	0.493333
gene-LOC118264385	LOC118264385	Usher syndrome type-1G protein homolog	0.193	-2.37551	0.0189065	0.205591	yes	down	0.35	0.67	1.52	0.15	0.25	0.11	0.846667	0.17
gene-LOC118279902	LOC118279902	uncharacterized LOC118279902	31.05	4.9565	0.0189533	0.205739	yes	up	0.04	0.05	0	3.21	0	0.09	0.03	1.1
gene-LOC118269488	LOC118269488	protein GLUTELIN PRECURSOR ACCUMULATION 3-like	3.915	1.96896	0.0191508	0.207154	yes	up	0.38	0.36	0.26	1.81	0.21	2.84	0.333333	1.62
gene-LOC118263443	LOC118263443	tyrosine 3-monooxygenase-like	0.172	-2.5383	0.0192911	0.208006	yes	down	0.57	0.15	1.23	0.05	0.27	0.08	0.65	0.133333
gene-LOC118270374	LOC118270374	ER membrane protein complex subunit 6-like	0.332	-1.58862	0.0193137	0.208006	yes	down	5.21	19.18	3.3	3.46	5.24	2.63	9.23	3.77667
gene-LOC118278747	LOC118278747	transferrin-like	0.217	-2.20287	0.019359	0.208034	yes	down	1.65	2.46	0.66	0.23	1.14	0.04	1.59	0.47
gene-LOC118278220	LOC118278220	uncharacterized protein K02A2.6-like	0.047	-4.42568	0.0195286	1	yes	down	0.07	0.09	0.05	0.01	0	0	0.07	0.00333333
gene-LOC118277952	LOC118277952	uncharacterized protein K02A2.6-like	0.047	-4.42568	0.0195286	1	yes	down	0.07	0.09	0.05	0.01	0	0	0.07	0.00333333
gene-LOC118263380	LOC118263380	ferritin, middle subunit-like	5.156	2.36622	0.0195998	0.209262	yes	up	0.14	0.06	0.33	1.05	1.16	0.98	0.176667	1.06333
gene-LOC118280511	LOC118280511	organic cation transporter protein-like	23.459	4.55209	0.0198064	0.210196	yes	up	0.02	0.02	0	0	0.56	0.54	0.0133333	0.366667
gene-LOC118264761	LOC118264761	uncharacterized LOC118264761	4.162	2.05728	0.019902	0.210849	yes	up	6.44	15.41	0.56	70.01	27.3	18.14	7.47	38.4833
gene-LOC118264616	LOC118264616	G protein-activated inward rectifier potassium channel 3-like, transcript variant X1	0.302	-1.72591	0.0199732	0.21088	yes	down	2.82	6.76	8.58	0.57	5.17	1.29	6.05333	2.34333
gene-LOC118277017	LOC118277017	ceramide phosphoethanolamine synthase-like	5.521	2.46505	0.0200069	0.210903	yes	up	0.04	0.03	0.07	0.13	0.5	0.28	0.0466667	0.303333
gene-LOC118268955	LOC118268955	BET1 homolog	2.529	1.33875	0.0201445	0.211844	yes	up	8.87	7.41	6.72	34.29	11.74	12.26	7.66667	19.43
gene-LOC118269479	LOC118269479	paired box pox-neuro protein-like	4.374	2.12909	0.0201844	0.212022	yes	up	0.15	0.21	0.09	0.66	0.73	0.85	0.15	0.746667
gene-LOC118270985	LOC118270985	uncharacterized LOC118270985	0.371	-1.43111	0.0204202	0.213562	yes	down	3.88	3.96	1.89	0.71	2.12	1.4	3.24333	1.41
gene-LOC118263661	LOC118263661	GATA zinc finger domain-containing protein 14-like	0.358	-1.48207	0.0204461	0.213562	yes	down	1.65	1.67	3.95	0.61	1.18	1.26	2.42333	1.01667
gene-LOC118272814	LOC118272814	probable small nuclear ribonucleoprotein E	4.151	2.05354	0.020531	0.214206	yes	up	5.82	15.08	16.83	169.07	19.77	10.68	12.5767	66.5067
gene-LOC118281515	LOC118281515	uncharacterized LOC118281515	6.85	2.77619	0.0206864	0.214959	yes	up	0.92	1.97	0.13	1.19	4.75	18.82	1.00667	8.25333
gene-LOC118263614	LOC118263614	uncharacterized LOC118263614	0.465	-1.105	0.0206903	0.214959	yes	down	2.72	5.98	5.8	2.14	3.99	2.09	4.83333	2.74
gene-LOC118267113	LOC118267113	glutathione S-transferase 1-like	12.499	3.64372	0.0207346	0.215072	yes	up	0.11	0.2	0	0.2	2.28	2	0.103333	1.49333
gene-LOC118264824	LOC118264824	uncharacterized LOC118264824	0.267	-1.90328	0.020816	0.21518	yes	down	2.53	0.97	1.11	0.13	0.67	0.56	1.53667	0.453333
gene-LOC118270410	LOC118270410	vegetative cell wall protein gp1-like	0.033	-4.91181	0.0209571	0.215916	yes	down	3.26	0.13	0	0	0.08	0.06	1.13	0.0466667
gene-LOC118281901	LOC118281901	UDP-glucuronosyltransferase 1-9-like	2.658	1.41029	0.0211898	0.217087	yes	up	2.66	1.65	2.3	12.14	7.27	2.56	2.20333	7.32333
gene-LOC118262305	LOC118262305	cholinesterase 1-like, transcript variant X1	0.427	-1.22809	0.0211938	0.217087	yes	down	1.65	2.01	1.69	1.21	0.89	0.69	1.78333	0.93
gene-LOC118270060	LOC118270060	uncharacterized LOC118270060	0.404	-1.30852	0.0212649	0.217314	yes	down	5.91	11.53	4.21	4.3	2.51	3.36	7.21667	3.39
gene-LOC118280132	LOC118280132	uncharacterized LOC118280132	0.292	-1.77709	0.021272	0.217314	yes	down	4.69	1.3	3.58	1.4	1.56	0.23	3.19	1.06333
gene-LOC118274616	LOC118274616	uncharacterized LOC118274616	0.026	-5.24673	0.0212855	1	yes	down	0.1	0.43	0.24	0	0	0	0.256667	0
gene-LOC118271210	LOC118271210	uncharacterized LOC118271210	0.144	-2.79131	0.0213498	0.217609	yes	down	0.75	0.76	1.58	0.53	0	0.04	1.03	0.19
gene-LOC118263609	LOC118263609	uncharacterized LOC118263609	0.144	-2.79767	0.0213681	0.217609	yes	down	5.02	3.82	2.19	0	0.72	0.91	3.67667	0.543333
gene-LOC118263576	LOC118263576	uncharacterized LOC118263576	51.734	5.69303	0.0214328	0.217759	yes	up	0	0.01	0	0	1	0.01	0.00333333	0.336667
gene-LOC118281052	LOC118281052	regulator of G-protein signaling 7-like, transcript variant X1	2.236	1.1608	0.0214533	0.217759	yes	up	1.25	1.24	1.11	1.92	2.35	2.71	1.2	2.32667
gene-LOC118267301	LOC118267301	tectonin beta-propeller repeat-containing protein-like	2.207	1.14214	0.0216001	0.218635	yes	up	2.45	1.14	0.53	3.28	4.31	2.84	1.37333	3.47667
gene-LOC118273564	LOC118273564	T-box transcription factor TBX20-like	0.252	-1.98937	0.0216262	0.218635	yes	down	0.23	0.38	0.31	0.05	0.17	0.07	0.306667	0.0966667
gene-LOC118277788	LOC118277788	titin-like, transcript variant X1	0.433	-1.20744	0.0216519	0.218635	yes	down	3.48	4.1	3.62	0.67	2.73	2.22	3.73333	1.87333
gene-LOC118276113	LOC118276113	uncharacterized LOC118276113	0.361	-1.47053	0.0218014	0.219668	yes	down	1.56	3.16	2.23	0.22	1.36	1.15	2.31667	0.91
gene-LOC118264386	LOC118264386	uncharacterized LOC118264386	0.024	-5.39202	0.0218552	1	yes	down	0.19	0.03	0.45	0	0	0	0.223333	0
gene-LOC118272230	LOC118272230	uncharacterized LOC118272230, transcript variant X1	0.065	-3.94941	0.0218981	0.220103	yes	down	1.46	0.07	0.15	0	0	0.13	0.56	0.0433333
gene-LOC118263709	LOC118263709	tetraspanin-2A-like	0.163	-2.61665	0.021957	0.220337	yes	down	3.73	0.54	0.79	0.12	0.73	0.1	1.68667	0.316667
gene-LOC118265087	LOC118265087	clavesin-1-like	0.348	-1.52135	0.0220584	0.220816	yes	down	0.63	1.21	0.83	0.38	0.26	0.46	0.89	0.366667
gene-LOC118270714	LOC118270714	putative mediator of RNA polymerase II transcription subunit 26	0.027	-5.20605	0.0221478	1	yes	down	0.28	0	0.14	0	0	0.01	0.14	0.00333333
gene-LOC118263717	LOC118263717	carboxypeptidase Q-like	0.463	-1.10937	0.0223488	0.222348	yes	down	1.61	1.18	1.58	0.51	1.11	0.76	1.45667	0.793333
gene-LOC118279563	LOC118279563	chorion class B protein PC10-like	0.014	-6.20149	0.0225818	1	yes	down	0.41	0	3.72	0	0	0	1.37667	0
gene-LOC118263792	LOC118263792	delta-sarcoglycan-like, transcript variant X2	0.33	-1.599	0.0229127	0.225531	yes	down	0.91	1.09	1.97	0.23	0.67	0.68	1.32333	0.526667
gene-LOC118274796	LOC118274796	alpha-tocopherol transfer protein-like	0.235	-2.09016	0.0229834	0.226046	yes	down	5.04	12.79	11.9	0.15	3.35	4.52	9.91	2.67333
gene-LOC118264220	LOC118264220	protein ALP1-like	0.363	-1.46345	0.0230706	0.226278	yes	down	1.89	3.17	3.91	0.51	2.01	1.34	2.99	1.28667
gene-LOC118264069	LOC118264069	uncharacterized LOC118264069	2.66	1.41159	0.0231982	0.226895	yes	up	0.45	0.34	1.49	2.29	3.07	2	0.76	2.45333
gene-LOC118270758	LOC118270758	cytochrome P450 4C1-like	0.301	-1.73141	0.0232403	0.227126	yes	down	2.9	7.7	3.3	1.75	1.28	1.76	4.63333	1.59667
gene-LOC118271101	LOC118271101	zinc finger BED domain-containing protein 4-like, transcript variant X2	13.963	3.80355	0.0235134	1	yes	up	0	0	0.06	0.26	0.61	0.22	0.02	0.363333
gene-LOC118280691	LOC118280691	histone acetyltransferase KAT6A-like	0.049	-4.35623	0.0236123	1	yes	down	0.15	0.27	0.17	0.03	0	0	0.196667	0.01
gene-LOC118273807	LOC118273807	uncharacterized LOC118273807, transcript variant X1	0.441	-1.17978	0.0236975	0.229826	yes	down	14.89	5.56	6.12	1.85	5.29	6.08	8.85667	4.40667
gene-LOC118274482	LOC118274482	coiled-coil domain-containing protein 63-like, transcript variant X3	0.278	-1.84943	0.0237203	0.229826	yes	down	1.83	1.34	2.36	0.23	1.37	0.19	1.84333	0.596667
gene-LOC118264541	LOC118264541	glycine receptor subunit alphaZ1-like	0.472	-1.08408	0.0237592	0.229826	yes	down	4.06	2.22	6.01	1.27	4.07	2.94	4.09667	2.76
gene-LOC118272128	LOC118272128	chromosome transmission fidelity protein 18 homolog	2.009	1.00673	0.0238142	0.229826	yes	up	1.52	1.37	1.41	4.76	4.56	1.43	1.43333	3.58333
gene-LOC118269827	LOC118269827	angiotensin-converting enzyme-like, transcript variant X1	0.461	-1.11686	0.0239268	0.230552	yes	down	0.78	1.06	1.17	0.73	0.56	0.36	1.00333	0.55
gene-LOC118268967	LOC118268967	calcium-binding protein E63-1-like, transcript variant X1	0.402	-1.31413	0.0240634	0.231424	yes	down	3.43	3.9	5.86	0.84	2.52	2.85	4.39667	2.07
gene-LOC118269740	LOC118269740	uncharacterized LOC118269740, transcript variant X1	0.471	-1.08738	0.0241	0.231499	yes	down	5.08	8.57	5.79	2.58	4.53	3.48	6.48	3.53
gene-LOC118266499	LOC118266499	alpha-N-acetylgalactosaminidase-like	0.32	-1.64584	0.0241225	0.231534	yes	down	56.33	60.3	29.42	4.74	14.48	16.7	48.6833	11.9733
gene-LOC118278020	LOC118278020	uncharacterized LOC118278020	0.191	-2.39133	0.0242659	0.232264	yes	down	1.18	0.19	3.55	0.09	0.72	0.3	1.64	0.37
gene-LOC118277653	LOC118277653	dual specificity protein phosphatase 23-like, transcript variant X3	0.332	-1.59226	0.0242816	0.232264	yes	down	1.85	3.76	8.52	1.56	2.76	1.43	4.71	1.91667
gene-LOC118268408	LOC118268408	alanine aminotransferase 2-like	0.479	-1.06336	0.0243256	0.232401	yes	down	279.37	65.7	174.84	66.15	47.38	93.89	173.303	69.14
gene-LOC118279839	LOC118279839	extensin-like	0.439	-1.18743	0.0244936	0.233284	yes	down	5.94	5.2	8.1	1.79	3.32	4.53	6.41333	3.21333
gene-LOC118268913	LOC118268913	uncharacterized LOC118268913	0.151	-2.72844	0.0245374	1	yes	down	0.24	0.1	0.21	0.04	0.04	0.02	0.183333	0.0333333
gene-LOC118266981	LOC118266981	intraflagellar transport protein 81 homolog	0.149	-2.74812	0.0246416	1	yes	down	0.2	0.16	0.36	0.05	0.06	0.02	0.24	0.0433333
gene-LOC118273704	LOC118273704	uncharacterized LOC118273704, transcript variant X1	0.394	-1.34475	0.024661	0.234093	yes	down	8.58	14.5	17.76	2.32	10.98	5.82	13.6133	6.37333
gene-LOC118272781	LOC118272781	putative inactive cysteine synthase 2	0.119	-3.06555	0.0247632	0.234765	yes	down	0.24	0.72	3.32	0	0.5	0.13	1.42667	0.21
gene-LOC118272934	LOC118272934	potassium voltage-gated channel protein Shab-like, transcript variant X1	0.46	-1.12103	0.0248215	0.235138	yes	down	1.49	0.98	2.49	1.12	0.68	0.83	1.65333	0.876667
gene-LOC118271952	LOC118271952	monocarboxylate transporter 4-like, transcript variant X1	0.274	-1.86605	0.024861	0.235332	yes	down	0.26	0.17	0.33	0.12	0.08	0.05	0.253333	0.0833333
gene-LOC118278644	LOC118278644	uncharacterized LOC118278644	0.261	-1.93655	0.0249231	0.235558	yes	down	0.39	0.58	0.55	0.07	0.31	0.12	0.506667	0.166667
gene-LOC118272014	LOC118272014	basic juvenile hormone-suppressible protein 2	6.599	2.72235	0.0251258	0.236389	yes	up	0.14	0.01	0.07	0.18	1.51	0.18	0.0733333	0.623333
gene-LOC118262639	LOC118262639	DNA-3-methyladenine glycosylase 1-like	0.455	-1.13722	0.0253569	0.237119	yes	down	2.81	3.59	4.65	2.07	2.25	1.67	3.68333	1.99667
gene-LOC118264117	LOC118264117	probable basic-leucine zipper transcription factor P	2.167	1.11568	0.0255184	0.237179	yes	up	13.12	5	19.85	30.94	49.22	18.78	12.6567	32.98
gene-LOC118281473	LOC118281473	uncharacterized LOC118281473, transcript variant X1	9.05	3.17799	0.0258422	0.238142	yes	up	0.06	0.06	0	1.16	0.32	0.15	0.04	0.543333
gene-LOC118280568	LOC118280568	coagulation factor IX-like	2.583	1.36924	0.0261654	0.239601	yes	up	0.96	0.59	0.23	0.8	4.15	1.86	0.593333	2.27
gene-LOC118263484	LOC118263484	uncharacterized 30.3 kDa protein-like	0.014	-6.15284	0.026297	0.240449	yes	down	4.09	0	0	0.06	0	0	1.36333	0.02
gene-LOC118278559	LOC118278559	serine protease snake-like	0.414	-1.27352	0.0263518	0.240654	yes	down	21.02	11.81	5.65	10.42	6.26	2.35	12.8267	6.34333
gene-LOC118268302	LOC118268302	arylsulfatase J-like	0.073	-3.78115	0.0263584	0.240654	yes	down	1.85	0	3.42	0.42	0.07	0	1.75667	0.163333
gene-LOC118277511	LOC118277511	UDP-glucose 4-epimerase-like, transcript variant X1	0.403	-1.31003	0.0265561	0.241336	yes	down	6.2	34.8	18.34	8.62	12.83	7.38	19.78	9.61
gene-LOC118278499	LOC118278499	transferrin-like	0.21	-2.2519	0.0265842	0.241336	yes	down	2.12	0.23	0.55	0.32	0.36	0.03	0.966667	0.236667
gene-LOC118271439	LOC118271439	uncharacterized LOC118271439	0.263	-1.92785	0.0265953	0.241336	yes	down	3.26	0.57	0.75	0.44	0.27	0.24	1.52667	0.316667
gene-LOC118262341	LOC118262341	uncharacterized LOC118262341, transcript variant X2	2.656	1.40934	0.0266493	0.241336	yes	up	0.29	0.15	0.21	0.89	0.3	0.84	0.216667	0.676667
gene-LOC118279643	LOC118279643	sodium/nucleoside cotransporter 2-like, transcript variant X2	0.329	-1.60557	0.0267522	0.241336	yes	down	1.96	9.7	14.71	1.77	3.28	5.19	8.79	3.41333
gene-LOC118280580	LOC118280580	uncharacterized LOC118280580	0.194	-2.36634	0.0269129	0.242138	yes	down	0.46	0.51	0.22	0.14	0.07	0.06	0.396667	0.09
gene-LOC118271414	LOC118271414	hemicentin-2-like	0.069	-3.85203	0.0270617	1	yes	down	0.11	0.05	0.09	0	0	0.02	0.0833333	0.00666667
gene-LOC118263474	LOC118263474	proton-coupled amino acid transporter-like protein CG1139	0.214	-2.22501	0.0271823	0.243418	yes	down	1.5	10.72	14.11	0.17	2.21	4.1	8.77667	2.16
gene-LOC118278116	LOC118278116	acyl-CoA synthetase short-chain family member 3, mitochondrial-like	32.948	5.04212	0.0272112	1	yes	up	0	0	0	0.42	0.05	0.11	0	0.193333
gene-LOC118272270	LOC118272270	basic juvenile hormone-suppressible protein 2-like	5.314	2.40968	0.0272794	0.243754	yes	up	0.31	0.12	0.16	0.15	0.52	2.55	0.196667	1.07333
gene-LOC118264056	LOC118264056	cytochrome P450 9e2-like	0.287	-1.80186	0.0274097	0.244021	yes	down	2.46	0.83	0.47	0.63	0.48	0.16	1.25333	0.423333
gene-LOC118278228	LOC118278228	uncharacterized abhydrolase domain-containing protein DDB_G0269086-like, transcript variant X1	3.696	1.88602	0.0276194	0.244561	yes	up	6.16	0.56	0.48	6.27	14.66	7.57	2.4	9.5
gene-LOC118278103	LOC118278103	uncharacterized LOC118278103	0.083	-3.5847	0.0276533	1	yes	down	0.53	0.64	0.77	0.18	0	0	0.646667	0.06
gene-LOC118280473	LOC118280473	acetyl-CoA carboxylase 1-like	3.023	1.59591	0.0276665	0.244561	yes	up	18.85	9.46	23.91	20.12	29.07	111.23	17.4067	53.4733
gene-LOC118274817	LOC118274817	ras-like protein family member 10B, transcript variant X1	5.685	2.50716	0.0279592	0.245152	yes	up	0.06	0.05	0.57	3.98	0.04	1.29	0.226667	1.77
gene-LOC118263911	LOC118263911	translation initiation factor IF-2-like, transcript variant X1	0.152	-2.72215	0.027981	0.245152	yes	down	0.19	0.03	0.36	0.04	0.05	0.02	0.193333	0.0366667
gene-LOC118271483	LOC118271483	hemicentin-1-like	0.081	-3.62092	0.0283748	0.246991	yes	down	0.32	0.01	0.02	0.01	0.02	0.01	0.116667	0.0133333
gene-LOC118273853	LOC118273853	15-hydroxyprostaglandin dehydrogenase [NAD(+)]-like	0.229	-2.12607	0.0284332	0.247175	yes	down	0.31	0.15	0.11	0.16	0.05	0.02	0.19	0.0766667
gene-LOC118271883	LOC118271883	uncharacterized LOC118271883	0.164	-2.61183	0.0289366	0.249793	yes	down	0.33	0.17	1.01	0.03	0.1	0.15	0.503333	0.0933333
gene-LOC118281882	LOC118281882	uncharacterized LOC118281882, transcript variant X1	0.235	-2.09116	0.0290781	0.250503	yes	down	0.85	0.4	0.21	0.07	0.32	0.14	0.486667	0.176667
gene-LOC118270978	LOC118270978	uncharacterized LOC118270978	30.583	4.93464	0.0291605	1	yes	up	0	0	0	0.52	0.09	0.29	0	0.3
gene-LOC118275887	LOC118275887	28S ribosomal protein S5, mitochondrial-like	2.015	1.01066	0.0293033	0.251552	yes	up	5.52	12.47	11.03	16.06	22.21	30.49	9.67333	22.92
gene-LOC118267824	LOC118267824	uncharacterized LOC118267824, transcript variant X1	0.297	-1.7504	0.0293813	0.251765	yes	down	93.96	25.69	10.49	3.75	17.86	17.37	43.38	12.9933
gene-LOC118264213	LOC118264213	putative nuclease HARBI1	0.198	-2.33503	0.0295272	0.252422	yes	down	0.67	0.34	0.36	0.16	0	0.14	0.456667	0.1
gene-LOC118261908	LOC118261908	general odorant-binding protein 70-like	0.361	-1.471	0.0298521	0.253891	yes	down	1.39	1.66	1.24	0.34	1.06	0.45	1.43	0.616667
gene-LOC118266249	LOC118266249	uncharacterized LOC118266249	0.149	-2.75039	0.0298543	0.253891	yes	down	4.42	2.87	1.34	0	0.61	0.73	2.87667	0.446667
gene-LOC118275898	LOC118275898	mucin-5AC-like, transcript variant X1	0.178	-2.4928	0.0299355	0.253979	yes	down	0.28	1.88	1.13	0.04	0.17	0.44	1.09667	0.216667
gene-LOC118275293	LOC118275293	transient receptor potential channel pyrexia-like, transcript variant X1	0.454	-1.1394	0.0300039	0.254036	yes	down	0.55	0.58	0.92	0.43	0.29	0.41	0.683333	0.376667
gene-LOC118278672	LOC118278672	uncharacterized LOC118278672	4.502	2.17045	0.0302958	0.254644	yes	up	0.32	0.18	0.08	0.24	1.41	1.27	0.193333	0.973333
gene-LOC118279976	LOC118279976	uncharacterized LOC118279976	2.586	1.37045	0.0303182	0.254644	yes	up	8.67	9.56	4.46	9.17	13.9	9.06	7.56333	10.71
gene-LOC118266628	LOC118266628	uncharacterized LOC118266628, transcript variant X3	0.407	-1.297	0.030372	0.254644	yes	down	1.5	3.2	2.11	0.42	1.77	1.06	2.27	1.08333
gene-LOC118276257	LOC118276257	PI-PLC X domain-containing protein 3-like	0.352	-1.50505	0.0304026	0.254644	yes	down	3.19	7.13	16.9	1.69	6.77	3.2	9.07333	3.88667
gene-LOC118279708	LOC118279708	chorion class A protein Ld19-like	0.008	-6.93369	0.0304781	0.25485	yes	down	0	0	8.68	0	0	0	2.89333	0
gene-LOC118274771	LOC118274771	uncharacterized LOC118274771	0.285	-1.81079	0.0305451	0.255023	yes	down	0.59	0.56	0.42	0.22	0.15	0.16	0.523333	0.176667
gene-LOC118276108	LOC118276108	organic cation transporter protein-like, transcript variant X1	0.41	-1.28778	0.030554	0.255023	yes	down	8.35	27.25	9.59	2.46	11.04	7.58	15.0633	7.02667
gene-LOC118265905	LOC118265905	sodium/potassium/calcium exchanger Nckx30C-like, transcript variant X1	8.808	3.13885	0.0307867	0.255412	yes	up	0.04	0.01	0	0.03	0.34	0.11	0.0166667	0.16
gene-LOC118265407	LOC118265407	DDB1- and CUL4-associated factor 8-like, transcript variant X1	2.489	1.31577	0.0308608	0.255512	yes	up	3.11	2.69	5.25	2.51	15.75	16.15	3.68333	11.47
gene-LOC118269534	LOC118269534	transmembrane protein 135-like, transcript variant X1	2.702	1.43414	0.0316901	0.259946	yes	up	0.33	0.15	0.07	0.59	0.76	0.35	0.183333	0.566667
gene-LOC118268104	LOC118268104	cytochrome b5-related protein-like	3.714	1.89286	0.032106	0.262085	yes	up	0.21	0.27	0.2	1.5	1.29	0.3	0.226667	1.03
gene-LOC118269729	LOC118269729	epidermal growth factor receptor substrate 15 homolog, transcript variant X1	0.484	-1.04643	0.0326897	0.264797	yes	down	2.82	5.04	3.5	1.7	3.17	1.74	3.78667	2.20333
gene-LOC118263394	LOC118263394	N-acetylglucosaminyl-phosphatidylinositol biosynthetic protein-like	3.375	1.75474	0.0327484	0.265099	yes	up	0.56	1.75	1.61	12.32	3.83	1.09	1.30667	5.74667
gene-LOC118263049	LOC118263049	protein takeout-like	0.488	-1.03561	0.0328421	0.265683	yes	down	2.86	4.5	5.81	3.55	1.74	2.44	4.39	2.57667
gene-LOC118278418	LOC118278418	vegetative cell wall protein gp1-like	0.24	-2.05743	0.0329632	0.266175	yes	down	1.59	0.72	1.27	0.77	0.28	0.03	1.19333	0.36
gene-LOC118277650	LOC118277650	dual specificity protein phosphatase 23-like	0.357	-1.48739	0.0330322	0.266175	yes	down	2.01	4.01	4.19	0.8	1.31	2.06	3.40333	1.39
gene-LOC118266983	LOC118266983	nitric oxide synthase-like protein	0.438	-1.19253	0.0331527	0.266798	yes	down	11.04	1.33	3.29	13.55	4.43	0.5	5.22	6.16
gene-LOC118263324	LOC118263324	uncharacterized LOC118263324, transcript variant X2	18.532	4.21198	0.033262	1	yes	up	0	0	0.02	0.04	0.24	0.16	0.00666667	0.146667
gene-LOC118261858	LOC118261858	elongation of very long chain fatty acids protein-like, transcript variant X4	2.068	1.04826	0.0334741	0.267669	yes	up	0.65	0.66	0.49	1.59	2.1	0.77	0.6	1.48667
gene-LOC118276739	LOC118276739	Golgi pH regulator-like	3.017	1.59326	0.0334776	0.267669	yes	up	1.04	0.45	0.58	1.26	4.98	1.18	0.69	2.47333
gene-LOC118271630	LOC118271630	estradiol 17-beta-dehydrogenase 11-like, transcript variant X2	0.293	-1.77203	0.0337356	0.268862	yes	down	1.23	4.4	4.64	0.16	1.96	1.46	3.42333	1.19333
gene-LOC118263684	LOC118263684	uncharacterized LOC118263684, transcript variant X1	0.016	-5.97178	0.0338876	0.269103	yes	down	0	0	1.49	0.03	0	0	0.496667	0.01
gene-LOC118263555	LOC118263555	cytochrome P450 4d2-like	0.331	-1.59508	0.0340025	0.269597	yes	down	1.08	0.98	1.62	0.2	0.93	0.38	1.22667	0.503333
gene-LOC118263554	LOC118263554	cytochrome P450 4d2-like	0.163	-2.6209	0.0340909	0.26997	yes	down	0.41	0.31	0.75	0	0.18	0.1	0.49	0.0933333
gene-LOC118267856	LOC118267856	cilia- and flagella-associated protein 61-like	0.146	-2.77487	0.0341873	0.270195	yes	down	0.03	0.11	0.83	0.02	0.1	0.05	0.323333	0.0566667
gene-LOC118265390	LOC118265390	uncharacterized LOC118265390	8.031	3.0055	0.0342353	0.270402	yes	up	0	0.06	0.39	0.25	1.64	2.22	0.15	1.37
gene-LOC118269929	LOC118269929	proclotting enzyme-like	5.197	2.37775	0.0343948	0.271315	yes	up	0.75	0	0.34	4.02	1.41	0.78	0.363333	2.07
gene-LOC118275874	LOC118275874	uncharacterized LOC118275874	3.445	1.78471	0.0345015	0.271891	yes	up	0.08	0.47	1.14	1.11	2.79	1.46	0.563333	1.78667
gene-LOC118273460	LOC118273460	uncharacterized LOC118273460	0.302	-1.72565	0.0345349	0.271891	yes	down	6.16	14.58	13.1	0.64	5.28	5.69	11.28	3.87
gene-LOC118278394	LOC118278394	leucine-rich repeat serine/threonine-protein kinase 1-like	2.083	1.05842	0.034558	0.271891	yes	up	133.37	66.4	31.61	107.72	58.89	102.04	77.1267	89.55
gene-LOC118262590	LOC118262590	serine protease Hayan-like	0.444	-1.1712	0.0346445	0.272236	yes	down	5.88	2.75	2.05	2.18	1.18	2.02	3.56	1.79333
gene-LOC118276167	LOC118276167	protein PBDC1-like	2.164	1.11373	0.0346946	0.272236	yes	up	16.58	15.71	12.18	75.92	16.37	24.08	14.8233	38.79
gene-LOC118262906	LOC118262906	protein obstructor-E-like	0.269	-1.89548	0.0349687	0.273451	yes	down	0.35	0.9	0.73	0.15	0.31	0.19	0.66	0.216667
gene-LOC118262199	LOC118262199	multiple C2 and transmembrane domain-containing protein-like	0.387	-1.37139	0.0350728	0.273596	yes	down	9.93	20.17	24.86	2.01	12.82	10.25	18.32	8.36
gene-LOC118279981	LOC118279981	uncharacterized LOC118279981	0.016	-5.9432	0.0351048	0.273596	yes	down	0	0	7.91	0	0	0.13	2.63667	0.0433333
gene-LOC118271994	LOC118271994	zinc finger CCHC domain-containing protein 24-like	0.42	-1.25164	0.0354508	0.275222	yes	down	2.35	1.25	1.01	0.8	0.31	1.07	1.53667	0.726667
gene-LOC118279282	LOC118279282	uncharacterized LOC118279282	0.326	-1.61925	0.035545	0.27529	yes	down	0.89	3.76	2.57	1.35	0.45	1.05	2.40667	0.95
gene-LOC118274628	LOC118274628	neurogenic locus notch homolog protein 3-like, transcript variant X1	0.461	-1.11782	0.0357794	0.276758	yes	down	1.57	2.03	0.97	0.7	0.75	1.01	1.52333	0.82
gene-LOC118270667	LOC118270667	uncharacterized LOC118270667	0.319	-1.64817	0.0359271	0.27696	yes	down	4.14	1.4	1.6	0.24	0.75	1.48	2.38	0.823333
gene-LOC118268361	LOC118268361	carbonic anhydrase 6-like	0.37	-1.43632	0.0359338	0.27696	yes	down	9.58	29.24	26.26	2.2	13.89	12.28	21.6933	9.45667
gene-LOC118261845	LOC118261845	uncharacterized LOC118261845, transcript variant X1	0.394	-1.34347	0.0360751	0.27696	yes	down	0.89	0.5	0.76	0.19	0.6	0.2	0.716667	0.33
gene-LOC118266053	LOC118266053	nose resistant to fluoxetine protein 6-like	0.422	-1.24522	0.0361503	0.27696	yes	down	7.59	11.84	13.69	10.31	10.53	1.7	11.04	7.51333
gene-LOC118266980	LOC118266980	slit homolog 1 protein-like, transcript variant X3	0.185	-2.43169	0.0362127	0.27716	yes	down	0.26	0.03	0.11	0.03	0.02	0.04	0.133333	0.03
gene-LOC118263725	LOC118263725	protein O-mannosyl-transferase TMTC1-like	0.325	-1.6197	0.0362773	0.277482	yes	down	32.37	17.83	3.88	4.61	22.71	13.47	18.0267	13.5967
gene-LOC118272241	LOC118272241	low density lipoprotein receptor adapter protein 1-B-like	0.351	-1.51068	0.0365618	0.278051	yes	down	1.05	1.07	1.39	0.54	0.82	0.16	1.17	0.506667
gene-LOC118262843	LOC118262843	protein takeout-like	0.168	-2.57289	0.0365786	0.278051	yes	down	5.84	0.24	1.08	0.16	0.33	0.76	2.38667	0.416667
gene-LOC118272638	LOC118272638	tripeptidyl-peptidase 2-like, transcript variant X1	2.013	1.00941	0.0366234	0.278064	yes	up	93.88	32.52	162.75	139.27	217.23	252.76	96.3833	203.087
gene-LOC118270190	LOC118270190	uncharacterized LOC118270190	5.324	2.41256	0.03678	0.278469	yes	up	0.28	0.17	0.03	0.03	1.19	2.46	0.16	1.22667
gene-LOC118265516	LOC118265516	STE20-related kinase adapter protein alpha-like	4.094	2.03348	0.0368616	0.278469	yes	up	0.58	0.25	0.62	0.12	2.85	3.62	0.483333	2.19667
gene-LOC118264736	LOC118264736	G protein-activated inward rectifier potassium channel 3-like, transcript variant X1	0.472	-1.08366	0.0369369	0.278469	yes	down	4.67	10.44	2.76	3.15	3.69	3.54	5.95667	3.46
gene-LOC118262641	LOC118262641	glycerophosphodiester phosphodiesterase, periplasmic-like	0.279	-1.8438	0.037067	0.278584	yes	down	2.87	10.07	12.93	0.29	2.87	5.12	8.62333	2.76
gene-LOC118266328	LOC118266328	pyroglutamyl-peptidase 1-like	9.258	3.21073	0.0371457	0.278604	yes	up	0.11	0.05	0.05	2.17	0.16	0.13	0.07	0.82
gene-LOC118277402	LOC118277402	uncharacterized LOC118277402	0.269	-1.89678	0.0372157	0.27864	yes	down	3.91	3.07	4.48	2.55	0.62	0.52	3.82	1.23
gene-LOC118263965	LOC118263965	lipase member H-like	0.178	-2.48725	0.0373066	0.27864	yes	down	0.28	0.85	1.58	0.47	0.11	0.05	0.903333	0.21
gene-LOC118275043	LOC118275043	fatty acid synthase-like	0.12	-3.05908	0.0374961	0.279453	yes	down	3.87	3.33	5.16	0	1.82	0	4.12	0.606667
gene-LOC118270199	LOC118270199	uncharacterized LOC118270199	0.392	-1.34969	0.0375077	0.279453	yes	down	3.26	4.11	9.71	1.3	3.18	3.34	5.69333	2.60667
gene-LOC118272604	LOC118272604	collagen alpha-1(XVIII) chain-like, transcript variant X2	0.496	-1.01142	0.0375561	0.279645	yes	down	6.61	7.29	3.6	8.15	10.43	4.9	5.83333	7.82667
gene-LOC118268649	LOC118268649	proline-rich protein 4-like	0.197	-2.34722	0.0376068	0.279674	yes	down	0.9	0.57	1.11	0.43	0	0.17	0.86	0.2
gene-LOC118267134	LOC118267134	piggyBac transposable element-derived protein 3-like	0.004	-8.12395	0.0376837	0.279674	yes	down	0	1.34	1.27	0	0	0	0.87	0
gene-LOC118277493	LOC118277493	facilitated trehalose transporter Tret1-like	2.623	1.39096	0.0376959	0.279674	yes	up	3.39	2.37	1.56	18.15	2.68	2.8	2.44	7.87667
gene-LOC118262949	LOC118262949	putative nuclease HARBI1	0.494	-1.01874	0.0378532	0.280519	yes	down	3.28	1.27	2.48	1.3	1.37	1.37	2.34333	1.34667
gene-LOC118277658	LOC118277658	facilitated trehalose transporter Tret1-like	7.857	2.97405	0.0378814	0.280519	yes	up	0	0.31	0.31	5.5	0.9	0.09	0.206667	2.16333
gene-LOC118263646	LOC118263646	low-density lipoprotein receptor-related protein 4-like	0.135	-2.89039	0.0379259	0.280519	yes	down	0.15	0.02	0.29	0.06	0.02	0	0.153333	0.0266667
gene-LOC118274106	LOC118274106	cytochrome P450 6B1-like	0.106	-3.23675	0.0380445	1	yes	down	0.14	0.63	0.03	0.03	0.03	0.05	0.266667	0.0366667
gene-LOC118277662	LOC118277662	guanine nucleotide exchange factor MSS4 homolog	2.11	1.07737	0.0383636	0.282479	yes	up	15.39	8.82	5.79	40.14	23.8	11.28	10	25.0733
gene-LOC118282070	LOC118282070	pancreatic lipase-related protein 2-like, transcript variant X1	0.427	-1.22854	0.0383676	0.282479	yes	down	0.69	1.11	0.85	0.59	0.59	0.24	0.883333	0.473333
gene-LOC118278818	LOC118278818	uncharacterized LOC118278818	0.034	-4.88622	0.0386904	1	yes	down	0	0.12	0.21	0	0.01	0	0.11	0.00333333
gene-LOC118277538	LOC118277538	longitudinals lacking protein-like, transcript variant X1	2.338	1.22548	0.0388049	0.284823	yes	up	15.3	5.3	5.22	20.11	41.18	9.23	8.60667	23.5067
gene-LOC118280534	LOC118280534	uncharacterized LOC118280534	0.171	-2.54465	0.0389569	0.285406	yes	down	0.49	1.78	2.02	0.11	0.76	0	1.43	0.29
gene-LOC118282214	LOC118282214	uncharacterized LOC118282214, transcript variant X3	0.386	-1.37371	0.0391432	0.285777	yes	down	0.56	0.39	0.47	0.12	0.24	0.27	0.473333	0.21
gene-LOC118276363	LOC118276363	glutamate receptor ionotropic, kainate 3-like	0.241	-2.05133	0.0393154	0.286358	yes	down	0.14	0.19	0.2	0.06	0.07	0.03	0.176667	0.0533333
gene-LOC118264003	LOC118264003	uncharacterized LOC118264003	9.061	3.17967	0.0394815	0.28706	yes	up	0	0.04	0.14	1.55	0.13	0.37	0.06	0.683333
gene-LOC118265655	LOC118265655	tetratricopeptide repeat protein 19 homolog, mitochondrial-like	99.862	6.64186	0.0395956	0.287382	yes	up	0	0	0	0	0	2.84	0	0.946667
gene-LOC118262530	LOC118262530	transcription factor GATA-6-like, transcript variant X2	0.239	-2.06258	0.0396601	0.287681	yes	down	0.59	0.11	0.34	0.04	0.12	0.1	0.346667	0.0866667
gene-LOC118272181	LOC118272181	uncharacterized LOC118272181	2.959	1.5652	0.039838	0.288633	yes	up	0.82	0.24	0.38	2.01	0.93	1.91	0.48	1.61667
gene-LOC118276707	LOC118276707	uncharacterized LOC118276707	0.379	-1.39947	0.0400433	0.289317	yes	down	20.86	8.21	16.58	2.24	14.5	3.48	15.2167	6.74
gene-LOC118269126	LOC118269126	uncharacterized LOC118269126	2.074	1.05275	0.0401242	0.289317	yes	up	0.66	0.71	0.57	1.62	2.24	0.95	0.646667	1.60333
gene-LOC118272992	LOC118272992	G-protein coupled receptor Mth-like	0.458	-1.12657	0.0402309	0.289317	yes	down	0.45	0.43	0.58	0.19	0.41	0.2	0.486667	0.266667
gene-LOC118280040	LOC118280040	cuticle protein 1-like	0.176	-2.50568	0.0402671	0.289366	yes	down	8.68	1.49	0.26	0.36	0.75	0.84	3.47667	0.65
gene-LOC118275098	LOC118275098	cuticle protein 16.8-like	3.229	1.6909	0.040435	0.289824	yes	up	0.56	3.26	1.44	11.35	2.58	6.69	1.75333	6.87333
gene-LOC118265419	LOC118265419	lipase member H-A-like, transcript variant X1	0.208	-2.2649	0.0404602	0.289824	yes	down	0.1	1.82	3.4	0.31	0.69	0.31	1.77333	0.436667
gene-LOC118264569	LOC118264569	uncharacterized LOC118264569	3.793	1.92319	0.040549	0.29006	yes	up	1.19	0.72	0.18	0.77	5.58	2.68	0.696667	3.01
gene-LOC118279122	LOC118279122	tigger transposable element-derived protein 4-like	0.078	-3.68926	0.0406211	1	yes	down	0.08	0.68	0.38	0	0.11	0	0.38	0.0366667
gene-LOC118275360	LOC118275360	uncharacterized LOC118275360	0.088	-3.51324	0.0407149	1	yes	down	0.86	0.14	2.27	0	0.16	0.19	1.09	0.116667
gene-LOC118273157	LOC118273157	venom serine carboxypeptidase-like	0.459	-1.12478	0.0407331	0.291022	yes	down	6.87	28.41	25.75	9.81	16.54	8.25	20.3433	11.5333
gene-LOC118280772	LOC118280772	uncharacterized LOC118280772	0.486	-1.04108	0.0408572	0.291402	yes	down	1.15	1.86	0.87	0.91	0.81	0.55	1.29333	0.756667
gene-LOC118269845	LOC118269845	uncharacterized LOC118269845	0.332	-1.58946	0.0409253	0.291552	yes	down	23.2	15.53	110.99	14.85	35.04	9.45	49.9067	19.78
gene-LOC118262937	LOC118262937	uncharacterized LOC118262937	0.32	-1.64314	0.0414386	0.292504	yes	down	0.06	0.07	0.09	0.05	0.03	0.01	0.0733333	0.03
gene-LOC118266102	LOC118266102	ejaculatory bulb-specific protein 3-like	0.231	-2.11141	0.0414864	0.292504	yes	down	27.62	0.91	5.82	0.77	1.64	5.63	11.45	2.68
gene-LOC118270502	LOC118270502	glutathione S-transferase 1-like	0.033	-4.94052	0.0415258	1	yes	down	0.18	0.21	0.66	0	0	0	0.35	0
gene-LOC118271197	LOC118271197	cytochrome P450 6B5-like	0.356	-1.48958	0.0416036	0.292849	yes	down	2.95	0.42	3.36	1.06	1.07	0.45	2.24333	0.86
gene-LOC118266383	LOC118266383	uncharacterized LOC118266383, transcript variant X1	0.118	-3.08462	0.0416067	1	yes	down	0.13	0.13	0.15	0.02	0.05	0	0.136667	0.0233333
gene-LOC118262281	LOC118262281	uncharacterized LOC118262281	0.018	-5.7781	0.0417023	1	yes	down	1.09	0	0.14	0	0	0	0.41	0
gene-LOC118268925	LOC118268925	facilitated trehalose transporter Tret1-like	2.593	1.37444	0.0417937	0.293415	yes	up	0.54	0.94	0.55	0.84	3.9	1.6	0.676667	2.11333
gene-LOC118271170	LOC118271170	uncharacterized LOC118271170, transcript variant X3	7.517	2.91006	0.0420346	0.293945	yes	up	0	1.27	0	5.37	2.96	3.52	0.423333	3.95
gene-LOC118279003	LOC118279003	serine hydrolase-like protein	0.427	-1.22659	0.0420602	0.293945	yes	down	2	3.27	4.18	1.16	1.4	2.14	3.15	1.56667
gene-LOC118281168	LOC118281168	FAD synthase-like, transcript variant X5	0.167	-2.58452	0.0420703	0.293945	yes	down	1.39	0.31	1.34	0	0.56	0.05	1.01333	0.203333
gene-LOC118263579	LOC118263579	uncharacterized LOC118263579	0.247	-2.0158	0.0422971	0.295154	yes	down	0.26	1.06	0.5	0.05	0.28	0.21	0.606667	0.18
gene-LOC118276752	LOC118276752	alpha-crystallin A chain-like	0.474	-1.0781	0.042315	0.295154	yes	down	13.01	6.04	9.38	2.25	7.44	5.63	9.47667	5.10667
gene-LOC118275136	LOC118275136	uncharacterized LOC118275136	3.848	1.94398	0.0426009	0.296292	yes	up	0.98	1.96	2.01	1.08	6.83	13.61	1.65	7.17333
gene-LOC118265031	LOC118265031	uncharacterized LOC118265031	3.848	1.94398	0.0426009	0.296292	yes	up	0.98	1.96	2.01	1.08	6.83	13.61	1.65	7.17333
gene-LOC118273492	LOC118273492	carcinine transporter-like	0.176	-2.50714	0.0428614	0.297119	yes	down	0.25	0.34	0.97	0	0.19	0.14	0.52	0.11
gene-LOC118264055	LOC118264055	cytochrome P450 9e2-like	0.118	-3.08477	0.042902	0.297234	yes	down	0.91	0.02	0.79	0	0.05	0.16	0.573333	0.07
gene-LOC118277905	LOC118277905	UDP-glucuronosyltransferase 2C1-like	0.439	-1.18764	0.0429436	0.297263	yes	down	35.72	29.18	21.5	15.84	27.31	3.11	28.8	15.42
gene-LOC118274974	LOC118274974	uncharacterized LOC118274974	0.356	-1.48933	0.0430119	0.297495	yes	down	3.71	2.63	5.28	0.44	0.32	2.52	3.87333	1.09333
gene-LOC118275012	LOC118275012	uncharacterized LOC118275012	0.258	-1.95732	0.0431258	0.297949	yes	down	1.26	0.39	0.24	0.02	0.28	0.23	0.63	0.176667
gene-LOC118280941	LOC118280941	solute carrier family 2, facilitated glucose transporter member 1-like	0.474	-1.07813	0.0438793	0.300346	yes	down	1.89	3.85	2.63	1.02	1.63	2.01	2.79	1.55333
gene-LOC118271063	LOC118271063	putative nuclease HARBI1	28.8	4.84801	0.0439271	1	yes	up	0	0	0	0.19	0.96	0.13	0	0.426667
gene-LOC118279983	LOC118279983	uncharacterized LOC118279983	2.062	1.04412	0.0442126	0.301201	yes	up	0.49	0.5	0.57	1.66	1.07	1.09	0.52	1.27333
gene-LOC118263379	LOC118263379	Bardet-Biedl syndrome 7 protein homolog, transcript variant X1	4.066	2.02364	0.0443394	0.301378	yes	up	0.09	0.03	0.12	0.42	0.41	0.29	0.08	0.373333
gene-LOC118273287	LOC118273287	adenylate kinase isoenzyme 5-like	0.16	-2.64179	0.0444308	0.301704	yes	down	68.29	4.18	20.39	14.52	0	2.25	30.9533	5.59
gene-LOC118264846	LOC118264846	uncharacterized LOC118264846	0.236	-2.085	0.0445729	0.301704	yes	down	5.21	0.51	0.45	0.53	0.08	0.11	2.05667	0.24
gene-LOC118279535	LOC118279535	uncharacterized LOC118279535	0.335	-1.57689	0.0446196	0.301704	yes	down	2355.73	439.47	560.62	175.86	785.05	133.98	1118.61	364.963
gene-LOC118271390	LOC118271390	uncharacterized LOC118271390	5.093	2.34845	0.0446585	0.301704	yes	up	0.11	0.15	0.27	0.44	0.47	2.58	0.176667	1.16333
gene-LOC118280527	LOC118280527	uncharacterized LOC118280527, transcript variant X2	0.342	-1.54979	0.0447284	0.301929	yes	down	0.94	3.15	3.24	0.46	0.63	1.7	2.44333	0.93
gene-LOC118270036	LOC118270036	scavenger receptor class B member 1-like, transcript variant X3	6.841	2.77423	0.0449912	0.303041	yes	up	0.24	0.09	0.22	1.3	3.34	0	0.183333	1.54667
gene-LOC118265563	LOC118265563	integrin alpha-PS3-like, transcript variant X1	2.973	1.57207	0.0451874	0.303697	yes	up	0.13	0.35	0.14	0.36	1.12	0.71	0.206667	0.73
gene-LOC118280450	LOC118280450	uncharacterized LOC118280450, transcript variant X1	0.412	-1.27833	0.0453737	0.303946	yes	down	8.45	6.72	7.24	2.47	1.76	6.01	7.47	3.41333
gene-LOC118282210	LOC118282210	-	0.41	-1.28714	0.0459481	0.306313	yes	down	2.4	2.97	2.66	0.72	2.05	1.13	2.67667	1.3
gene-LOC118264262	LOC118264262	protein ANTAGONIST OF LIKE HETEROCHROMATIN PROTEIN 1-like, transcript variant X1	12.13	3.60057	0.0459985	1	yes	up	0.06	0.04	0	0.65	0.09	0.04	0.0333333	0.26
gene-LOC118264785	LOC118264785	protein I'm not dead yet-like, transcript variant X1	2.045	1.03222	0.0461855	0.306765	yes	up	2.26	1.17	2.39	5.33	3.63	4.89	1.94	4.61667
gene-LOC118279006	LOC118279006	uncharacterized LOC118279006, transcript variant X1	0.477	-1.06735	0.0462511	0.306765	yes	down	52.24	36.25	69.2	46.8	46.26	41.16	52.5633	44.74
gene-LOC118263647	LOC118263647	gamma-aminobutyric acid receptor alpha-like	0.02	-5.6166	0.0462824	1	yes	down	0.52	0	0.2	0	0	0	0.24	0
gene-LOC118264510	LOC118264510	myoglobin-like	0.34	-1.55453	0.046297	0.306765	yes	down	7.35	27.13	13.73	0.56	16.35	6.62	16.07	7.84333
gene-LOC118265422	LOC118265422	ATP-binding cassette sub-family G member 4-like	8.188	3.03346	0.0464681	1	yes	up	0.03	0.05	0	0.11	0.4	0.3	0.0266667	0.27
gene-LOC118272636	LOC118272636	WW domain-binding protein 11-like, transcript variant X1	0.403	-1.31002	0.0467979	0.307708	yes	down	61.15	170.71	131.86	12.5	87.05	73.34	121.24	57.63
gene-LOC118265083	LOC118265083	synaptic vesicle glycoprotein 2C-like	0.355	-1.49608	0.0469798	0.30771	yes	down	1.05	0.71	0.98	0.13	0.68	0.46	0.913333	0.423333
gene-LOC118262994	LOC118262994	xaa-Pro aminopeptidase 3-like, transcript variant X1	2.837	1.50426	0.0470491	0.307838	yes	up	1.72	1.49	1.5	12.32	3.72	0.74	1.57	5.59333
gene-LOC118276626	LOC118276626	uncharacterized LOC118276626	0.499	-1.00211	0.0470813	0.307885	yes	down	1.62	1.17	2.56	1.76	0.63	0.71	1.78333	1.03333
gene-LOC118276820	LOC118276820	adrenodoxin-like protein 1, mitochondrial	2.345	1.22966	0.0472825	0.308602	yes	up	1.65	2.01	3.59	8.02	6.73	4.02	2.41667	6.25667
gene-LOC118277943	LOC118277943	protein masquerade-like, transcript variant X1	0.134	-2.90434	0.0472908	0.308602	yes	down	0.1	0.14	0.57	0	0.05	0.08	0.27	0.0433333
gene-LOC118263852	LOC118263852	proton-coupled amino acid transporter-like protein CG1139	0.388	-1.36456	0.0473442	0.308787	yes	down	3.49	12.01	12.03	1.35	6.21	5.05	9.17667	4.20333
gene-LOC118280979	LOC118280979	uncharacterized LOC118280979	0.328	-1.60702	0.0474778	0.309495	yes	down	9.92	4.08	3.79	5.4	0.8	0.49	5.93	2.23
gene-LOC118272639	LOC118272639	dual specificity protein phosphatase 22-like, transcript variant X2	2.028	1.01979	0.0475653	0.30987	yes	up	12.76	5.76	5.68	16.86	11.04	11.54	8.06667	13.1467
gene-LOC118264562	LOC118264562	uncharacterized LOC118264562	0.021	-5.58729	0.0478031	1	yes	down	0	1.85	1.38	0	0	0	1.07667	0
gene-LOC118264240	LOC118264240	uncharacterized LOC118264240	2.575	1.36431	0.0480164	0.3112	yes	up	0.62	0.27	0.27	0.66	1.58	1.18	0.386667	1.14
gene-LOC118278917	LOC118278917	zinc finger protein 235-like, transcript variant X1	3.26	1.70471	0.0484086	0.313085	yes	up	0.51	0.22	0.18	0.52	0.87	1.81	0.303333	1.06667
gene-LOC118280378	LOC118280378	choline/ethanolamine kinase-like, transcript variant X1	0.469	-1.0911	0.048585	0.313335	yes	down	7.32	20.37	18.76	4	12.64	9.53	15.4833	8.72333
gene-LOC118272110	LOC118272110	calpain-A-like	0.471	-1.08469	0.0486273	0.313335	yes	down	4.11	4.73	1.52	2.01	1.31	0.9	3.45333	1.40667
gene-LOC118264184	LOC118264184	uncharacterized LOC118264184, transcript variant X1	0.195	-2.35985	0.0486829	0.313335	yes	down	2.98	0.09	0.28	0.38	0.23	0.12	1.11667	0.243333
gene-LOC118264927	LOC118264927	acyl-CoA Delta(11) desaturase-like, transcript variant X2	0.248	-2.01176	0.0486859	0.313335	yes	down	3.82	0.16	0.74	0.45	0.32	0.51	1.57333	0.426667
gene-LOC118264011	LOC118264011	beta-1,3-galactosyltransferase brn-like	0.137	-2.8685	0.0487264	0.313335	yes	down	0.09	3.76	2.7	0.15	1.03	0	2.18333	0.393333
gene-LOC118267590	LOC118267590	synaptic vesicle glycoprotein 2B-like	0.318	-1.6514	0.0488264	0.313684	yes	down	1.2	0.48	0.9	0.1	0.41	0.4	0.86	0.303333
gene-LOC118281610	LOC118281610	vacuolar protein sorting-associated protein 4A-like	3.579	1.83972	0.0488314	0.313684	yes	up	0.5	0.78	1.46	6.02	1.42	4.09	0.913333	3.84333
gene-LOC118265432	LOC118265432	uncharacterized LOC118265432, transcript variant X1	0.408	-1.29226	0.048888	0.313803	yes	down	0.88	1.23	1.36	0.15	0.83	0.69	1.15667	0.556667
gene-LOC118265942	LOC118265942	sodium channel protein 60E-like, transcript variant X1	5.559	2.47474	0.0491783	1	yes	up	0.38	0.01	0.02	6.73	0.74	2.79	0.136667	3.42
gene-LOC118265951	LOC118265951	pyroglutamyl-peptidase 1-like, transcript variant X1	0.487	-1.03756	0.0492062	0.315109	yes	down	30.19	91.38	108.17	27.09	66.62	42.07	76.58	45.26
gene-LOC118279233	LOC118279233	uncharacterized LOC118279233	0.113	-3.14231	0.0492871	1	yes	down	0.1	0.34	0.19	0.06	0.03	0	0.21	0.03
gene-LOC118279918	LOC118279918	uncharacterized LOC118279918	20.75	4.37503	0.0495933	1	yes	up	0	0.02	0	0.02	0.05	0.5	0.00666667	0.19
gene-LOC118274411	LOC118274411	furin-like protease 2	0.234	-2.09814	0.0496878	0.316168	yes	down	0.11	0.15	0.26	0.09	0.01	0.05	0.173333	0.05
gene-LOC118263666	LOC118263666	proton-coupled amino acid transporter-like protein pathetic	2.389	1.25647	0.0496969	0.316168	yes	up	0.4	0.23	0.26	1.56	0.69	0.36	0.296667	0.87
gene-LOC118262828	LOC118262828	SET and MYND domain-containing protein 4-like	0.426	-1.23031	0.049742	0.316168	yes	down	0.43	0.77	0.6	0.31	0.32	0.29	0.6	0.306667
gene-LOC118263636	LOC118263636	low-density lipoprotein receptor-related protein 4-like, transcript variant X1	0.204	-2.29082	0.0498701	0.316168	yes	down	0.38	0.01	0.3	0.04	0.11	0.01	0.23	0.0533333
gene-LOC118279561	LOC118279561	chorion class CB protein PC404-like	0.02	-5.65681	0.0499201	0.316168	yes	down	0	0	5.39	0	0	0.11	1.79667	0.0366667
gene-LOC118276419	LOC118276419	glucose dehydrogenase [FAD, quinone]-like	0.428	-1.22441	0.0499347	0.316168	yes	down	1.16	0.86	0.66	0.67	0.49	0.21	0.893333	0.456667
gene-LOC118276415	LOC118276415	glucose dehydrogenase [FAD, quinone]-like	0.428	-1.22441	0.0499347	0.316168	yes	down	1.16	0.86	0.66	0.67	0.49	0.21	0.893333	0.456667
