# Supplementary material for: Comparative transcriptome analysis reveals key candidate genes mediating ovarian development in Spodoptera frugiperda fed on two host plants
Source: Front Physiol. 2022 Nov 15;13:1056540. doi: 10.3389/fphys.2022.1056540 (PMC9705327; doi:10.3389/fphys.2022.1056540)
Supplement: Supplementary file 4 [file Table6.xlsx]

## Sheet: Table S6
Table S6 GO enrich of down-DEGs
Number	GO ID	Term Type	Description	Ratio_in_study	Ratio_in_pop	Pvalue	Padjust	Gene_ids	Gene_names
178	GO:0016021	CC	integral component of membrane	178/394	4311/13618	3.55e-06	0.0040902	gene-LOC118279112;gene-LOC118267824;gene-LOC118265168;gene-LOC118280132;gene-LOC118275576;gene-LOC118273492;gene-LOC118274911;gene-LOC118276123;gene-LOC118281045;gene-LOC118270199;gene-LOC118275503;gene-LOC118271027;gene-LOC118273961;gene-LOC118265760;gene-LOC118273157;gene-LOC118264184;gene-LOC118262556;gene-LOC118263636;gene-LOC118269827;gene-LOC118262414;gene-LOC118271297;gene-LOC118262727;gen…	LOC118279112;LOC118267824;LOC118265168;LOC118280132;LOC118275576;LOC118273492;LOC118274911;LOC118276123;LOC118281045;LOC118270199;LOC118275503;LOC118271027;LOC118273961;LOC118265760;LOC118273157;LOC118264184;LOC118262556;LOC118263636;LOC118269827;LOC118262414;LOC118271297;LOC118262727;LOC118268354;LOC118271952;LOC118263391;LOC118266466;LOC118278747;LOC118266705;LOC118281952;LOC118263984;LOC118277…
179	GO:0031224	CC	intrinsic component of membrane	179/394	4315/13618	3.61e-06	0.0040902	gene-LOC118279112;gene-LOC118267824;gene-LOC118265168;gene-LOC118280132;gene-LOC118275576;gene-LOC118273492;gene-LOC118274911;gene-LOC118276123;gene-LOC118281045;gene-LOC118270199;gene-LOC118275503;gene-LOC118271027;gene-LOC118273961;gene-LOC118265760;gene-LOC118273157;gene-LOC118264184;gene-LOC118262556;gene-LOC118263636;gene-LOC118269827;gene-LOC118262414;gene-LOC118271297;gene-LOC118262727;gen…	LOC118279112;LOC118267824;LOC118265168;LOC118280132;LOC118275576;LOC118273492;LOC118274911;LOC118276123;LOC118281045;LOC118270199;LOC118275503;LOC118271027;LOC118273961;LOC118265760;LOC118273157;LOC118264184;LOC118262556;LOC118263636;LOC118269827;LOC118262414;LOC118271297;LOC118262727;LOC118268354;LOC118271952;LOC118263391;LOC118266466;LOC118278747;LOC118266705;LOC118281952;LOC118263984;LOC118277…
51	GO:0005215	MF	transporter activity	51/394	890/13618	3.63e-06	0.0040902	gene-LOC118265083;gene-LOC118280720;gene-LOC118267590;gene-LOC118265428;gene-LOC118264492;gene-LOC118278627;gene-LOC118273492;gene-LOC118263683;gene-LOC118273961;gene-LOC118282152;gene-LOC118264541;gene-LOC118268120;gene-LOC118264735;gene-LOC118272618;gene-LOC118262414;gene-LOC118262382;gene-LOC118268467;gene-LOC118274261;gene-LOC118269039;gene-LOC118278499;gene-LOC118271952;gene-LOC118269420;gen…	LOC118265083;LOC118280720;LOC118267590;LOC118265428;LOC118264492;LOC118278627;LOC118273492;LOC118263683;LOC118273961;LOC118282152;LOC118264541;LOC118268120;LOC118264735;LOC118272618;LOC118262414;LOC118262382;LOC118268467;LOC118274261;LOC118269039;LOC118278499;LOC118271952;LOC118269420;LOC118279643;LOC118279642;LOC118278747;LOC118280283;LOC118263641;LOC118275293;LOC118276363;LOC118264750;LOC118263…
49	GO:0022857	MF	transmembrane transporter activity	49/394	855/13618	4.11e-06	0.0040902	gene-LOC118265083;gene-LOC118282152;gene-LOC118267590;gene-LOC118265428;gene-LOC118264492;gene-LOC118278627;gene-LOC118273492;gene-LOC118263683;gene-LOC118273961;gene-LOC118264541;gene-LOC118268120;gene-LOC118264735;gene-LOC118272618;gene-LOC118262414;gene-LOC118262382;gene-LOC118268467;gene-LOC118274261;gene-LOC118269039;gene-LOC118278499;gene-LOC118271952;gene-LOC118269420;gene-LOC118279643;gen…	LOC118265083;LOC118282152;LOC118267590;LOC118265428;LOC118264492;LOC118278627;LOC118273492;LOC118263683;LOC118273961;LOC118264541;LOC118268120;LOC118264735;LOC118272618;LOC118262414;LOC118262382;LOC118268467;LOC118274261;LOC118269039;LOC118278499;LOC118271952;LOC118269420;LOC118279643;LOC118279642;LOC118278747;LOC118280283;LOC118263641;LOC118275293;LOC118276363;LOC118264750;LOC118263510;LOC118270…
239	GO:0110165	CC	cellular anatomical entity	239/394	6719/13618	1.02e-05	0.00844734	gene-LOC118279112;gene-LOC118267824;gene-LOC118265168;gene-LOC118278770;gene-LOC118280132;gene-LOC118275576;gene-LOC118273492;gene-LOC118274911;gene-LOC118276123;gene-LOC118281045;gene-LOC118270199;gene-LOC118275503;gene-LOC118271027;gene-LOC118273961;gene-LOC118270754;gene-LOC118265760;gene-LOC118273157;gene-LOC118279561;gene-LOC118279563;gene-LOC118264184;gene-LOC118281082;gene-LOC118262556;gen…	LOC118279112;LOC118267824;LOC118265168;LOC118278770;LOC118280132;LOC118275576;LOC118273492;LOC118274911;LOC118276123;LOC118281045;LOC118270199;LOC118275503;LOC118271027;LOC118273961;LOC118270754;LOC118265760;LOC118273157;LOC118279561;LOC118279563;LOC118264184;LOC118281082;LOC118262556;LOC118263636;LOC118269827;LOC118262414;LOC118271297;LOC118262727;LOC118276932;LOC118268354;LOC118267004;LOC118281…
3	GO:0018149	BP	peptide cross-linking	3/394	4/13618	9.41e-05	0.0425876	gene-LOC118266292;gene-LOC118266293;gene-LOC118273436	LOC118266292;LOC118266293;LOC118273436
3	GO:0003810	MF	protein-glutamine gamma-glutamyltransferase activity	3/394	4/13618	9.41e-05	0.0425876	gene-LOC118266292;gene-LOC118266293;gene-LOC118273436	LOC118266292;LOC118266293;LOC118273436
23	GO:0015318	MF	inorganic molecular entity transmembrane transporter activity	23/394	343/13618	0.0002026	0.0775957	gene-LOC118268120;gene-LOC118264492;gene-LOC118278627;gene-LOC118273492;gene-LOC118273961;gene-LOC118264541;gene-LOC118264735;gene-LOC118268467;gene-LOC118278499;gene-LOC118278747;gene-LOC118275293;gene-LOC118276363;gene-LOC118263510;gene-LOC118272934;gene-LOC118261965;gene-LOC118264616;gene-LOC118266276;gene-LOC118264686;gene-LOC118267075;gene-LOC118263647;gene-LOC118278085;gene-LOC118263641;gen…	LOC118268120;LOC118264492;LOC118278627;LOC118273492;LOC118273961;LOC118264541;LOC118264735;LOC118268467;LOC118278499;LOC118278747;LOC118275293;LOC118276363;LOC118263510;LOC118272934;LOC118261965;LOC118264616;LOC118266276;LOC118264686;LOC118267075;LOC118263647;LOC118278085;LOC118263641;LOC118268152
4	GO:0006012	BP	galactose metabolic process	4/394	12/13618	0.000284059	0.0883957	gene-LOC118264707;gene-LOC118264704;gene-LOC118281106;gene-LOC118277511	LOC118264707;LOC118264704;LOC118281106;LOC118277511
3	GO:0000220	CC	vacuolar proton-transporting V-type ATPase, V0 domain	3/394	6/13618	0.000450435	0.131924	gene-LOC118268467;gene-LOC118268152;gene-LOC118268120	LOC118268467;LOC118268152;LOC118268120
2	GO:0008191	MF	metalloendopeptidase inhibitor activity	2/394	2/13618	0.000835014	0.203948	gene-LOC118280679;gene-LOC118271886	LOC118280679;LOC118271886
10	GO:0022836	MF	gated channel activity	10/394	104/13618	0.000851294	0.203948	gene-LOC118264541;gene-LOC118266276;gene-LOC118264735;gene-LOC118276363;gene-LOC118263647;gene-LOC118272934;gene-LOC118263641;gene-LOC118261965;gene-LOC118267075;gene-LOC118264616	LOC118264541;LOC118266276;LOC118264735;LOC118276363;LOC118263647;LOC118272934;LOC118263641;LOC118261965;LOC118267075;LOC118264616
23	GO:0015075	MF	ion transmembrane transporter activity	23/394	380/13618	0.000860194	0.203948	gene-LOC118268120;gene-LOC118264492;gene-LOC118278627;gene-LOC118273492;gene-LOC118273961;gene-LOC118264541;gene-LOC118264735;gene-LOC118268467;gene-LOC118278499;gene-LOC118278747;gene-LOC118275293;gene-LOC118276363;gene-LOC118263510;gene-LOC118272934;gene-LOC118261965;gene-LOC118264616;gene-LOC118266276;gene-LOC118264686;gene-LOC118267075;gene-LOC118263647;gene-LOC118278085;gene-LOC118263641;gen…	LOC118268120;LOC118264492;LOC118278627;LOC118273492;LOC118273961;LOC118264541;LOC118264735;LOC118268467;LOC118278499;LOC118278747;LOC118275293;LOC118276363;LOC118263510;LOC118272934;LOC118261965;LOC118264616;LOC118266276;LOC118264686;LOC118267075;LOC118263647;LOC118278085;LOC118263641;LOC118268152
15	GO:0005216	MF	ion channel activity	15/394	209/13618	0.00112889	0.255489	gene-LOC118267075;gene-LOC118264735;gene-LOC118266276;gene-LOC118264541;gene-LOC118278747;gene-LOC118278085;gene-LOC118275293;gene-LOC118276363;gene-LOC118263647;gene-LOC118263510;gene-LOC118278499;gene-LOC118272934;gene-LOC118263641;gene-LOC118261965;gene-LOC118264616	LOC118267075;LOC118264735;LOC118266276;LOC118264541;LOC118278747;LOC118278085;LOC118275293;LOC118276363;LOC118263647;LOC118263510;LOC118278499;LOC118272934;LOC118263641;LOC118261965;LOC118264616
3	GO:0016755	MF	transferase activity, transferring amino-acyl groups	3/394	8/13618	0.00120774	0.261449	gene-LOC118266292;gene-LOC118266293;gene-LOC118273436	LOC118266292;LOC118266293;LOC118273436
247	GO:0005575	CC	cellular_component	247/394	7484/13618	0.00170876	0.293376	gene-LOC118279112;gene-LOC118267824;gene-LOC118265168;gene-LOC118278770;gene-LOC118280132;gene-LOC118275576;gene-LOC118273492;gene-LOC118274911;gene-LOC118276123;gene-LOC118281045;gene-LOC118270199;gene-LOC118275503;gene-LOC118271027;gene-LOC118273961;gene-LOC118270754;gene-LOC118265760;gene-LOC118273157;gene-LOC118279561;gene-LOC118279563;gene-LOC118264184;gene-LOC118281082;gene-LOC118262556;gen…	LOC118279112;LOC118267824;LOC118265168;LOC118278770;LOC118280132;LOC118275576;LOC118273492;LOC118274911;LOC118276123;LOC118281045;LOC118270199;LOC118275503;LOC118271027;LOC118273961;LOC118270754;LOC118265760;LOC118273157;LOC118279561;LOC118279563;LOC118264184;LOC118281082;LOC118262556;LOC118263636;LOC118270582;LOC118262414;LOC118271297;LOC118262727;LOC118276932;LOC118268354;LOC118267004;LOC118281…
4	GO:0005249	MF	voltage-gated potassium channel activity	4/394	19/13618	0.00189429	0.309173	gene-LOC118267075;gene-LOC118264735;gene-LOC118264616;gene-LOC118272934	LOC118267075;LOC118264735;LOC118264616;LOC118272934
8	GO:0022834	MF	ligand-gated channel activity	8/394	79/13618	0.00198706	0.309173	gene-LOC118264541;gene-LOC118264735;gene-LOC118266276;gene-LOC118276363;gene-LOC118263647;gene-LOC118263641;gene-LOC118261965;gene-LOC118264616	LOC118264541;LOC118264735;LOC118266276;LOC118276363;LOC118263647;LOC118263641;LOC118261965;LOC118264616
8	GO:0015276	MF	ligand-gated ion channel activity	8/394	79/13618	0.00198706	0.309173	gene-LOC118264541;gene-LOC118264735;gene-LOC118266276;gene-LOC118276363;gene-LOC118263647;gene-LOC118263641;gene-LOC118261965;gene-LOC118264616	LOC118264541;LOC118264735;LOC118266276;LOC118276363;LOC118263647;LOC118263641;LOC118261965;LOC118264616
2	GO:0007098	BP	centrosome cycle	2/394	3/13618	0.00245696	0.321927	gene-LOC118276959;gene-LOC118276957	LOC118276959;LOC118276957
2	GO:0015629	CC	actin cytoskeleton	2/394	3/13618	0.00245696	0.321927	gene-LOC118279073;gene-LOC118268744	LOC118279073;LOC118268744
13	GO:0008237	MF	metallopeptidase activity	13/394	186/13618	0.0029808	0.353367	gene-LOC118268582;gene-LOC118263717;gene-LOC118268089;gene-LOC118269827;gene-LOC118264492;gene-LOC118275129;gene-LOC118268090;gene-LOC118270340;gene-LOC118268354;gene-LOC118268597;gene-LOC118280679;gene-LOC118280953;gene-LOC118262242	LOC118268582;LOC118263717;LOC118268089;LOC118269827;LOC118264492;LOC118275129;LOC118268090;LOC118270340;LOC118268354;LOC118268597;LOC118280679;LOC118280953;LOC118262242
16	GO:0016705	MF	oxidoreductase activity, acting on paired donors, with incorporation or reduction of molecular oxygen	16/394	250/13618	0.00316585	0.366576	gene-LOC118264925;gene-LOC118263443;gene-LOC118264056;gene-LOC118263399;gene-LOC118264055;gene-LOC118266983;gene-LOC118264927;gene-LOC118270758;gene-LOC118262727;gene-LOC118263357;gene-LOC118274106;gene-LOC118271197;gene-LOC118263554;gene-LOC118263555;gene-LOC118264849;gene-LOC118264846	LOC118264925;LOC118263443;LOC118264056;LOC118263399;LOC118264055;LOC118266983;LOC118264927;LOC118270758;LOC118262727;LOC118263357;LOC118274106;LOC118271197;LOC118263554;LOC118263555;LOC118264849;LOC118264846
3	GO:0033179	CC	proton-transporting V-type ATPase, V0 domain	3/394	11/13618	0.00333538	0.371839	gene-LOC118268467;gene-LOC118268152;gene-LOC118268120	LOC118268467;LOC118268152;LOC118268120
5	GO:0048646	BP	anatomical structure formation involved in morphogenesis	5/394	36/13618	0.00355897	0.38522	gene-LOC118279704;gene-LOC118279561;gene-LOC118268744;gene-LOC118279563;gene-LOC118279962	LOC118279704;LOC118279561;LOC118268744;LOC118279563;LOC118279962
7	GO:0044282	BP	small molecule catabolic process	7/394	70/13618	0.00402492	0.392942	gene-LOC118278202;gene-LOC118281106;gene-LOC118275171;gene-LOC118270769;gene-LOC118266161;gene-LOC118275163;gene-LOC118270754	LOC118278202;LOC118281106;LOC118275171;LOC118270769;LOC118266161;LOC118275163;LOC118270754
4	GO:0022843	MF	voltage-gated cation channel activity	4/394	23/13618	0.0039502	0.392942	gene-LOC118267075;gene-LOC118264735;gene-LOC118264616;gene-LOC118272934	LOC118267075;LOC118264735;LOC118264616;LOC118272934
10	GO:0008092	MF	cytoskeletal protein binding	10/394	128/13618	0.0040202	0.392942	gene-LOC118262937;gene-LOC118279643;gene-LOC118279642;gene-LOC118265225;gene-LOC118268116;gene-LOC118266981;gene-LOC118265864;gene-LOC118278467;gene-LOC118269544;gene-LOC118270109	LOC118262937;LOC118279643;LOC118279642;LOC118265225;LOC118268116;LOC118266981;LOC118265864;LOC118278467;LOC118269544;LOC118270109
4	GO:0043269	BP	regulation of ion transport	4/394	24/13618	0.00463359	0.399966	gene-LOC118267075;gene-LOC118264735;gene-LOC118264616;gene-LOC118272934	LOC118267075;LOC118264735;LOC118264616;LOC118272934
4	GO:0034765	BP	regulation of ion transmembrane transport	4/394	24/13618	0.00463359	0.399966	gene-LOC118267075;gene-LOC118264735;gene-LOC118264616;gene-LOC118272934	LOC118267075;LOC118264735;LOC118264616;LOC118272934
4	GO:0034762	BP	regulation of transmembrane transport	4/394	24/13618	0.00463359	0.399966	gene-LOC118267075;gene-LOC118264735;gene-LOC118264616;gene-LOC118272934	LOC118267075;LOC118264735;LOC118264616;LOC118272934
2	GO:0000281	BP	mitotic cytokinesis	2/394	4/13618	0.00481984	0.399966	gene-LOC118279073;gene-LOC118268744	LOC118279073;LOC118268744
2	GO:0031032	BP	actomyosin structure organization	2/394	4/13618	0.00481984	0.399966	gene-LOC118268744;gene-LOC118265225	LOC118268744;LOC118265225
2	GO:0004332	MF	fructose-bisphosphate aldolase activity	2/394	4/13618	0.00481984	0.399966	gene-LOC118275099;gene-LOC118274664	LOC118275099;LOC118274664
10	GO:0008238	MF	exopeptidase activity	10/394	133/13618	0.00526915	0.430083	gene-LOC118273157;gene-LOC118263717;gene-LOC118268089;gene-LOC118269827;gene-LOC118264492;gene-LOC118268090;gene-LOC118270340;gene-LOC118268354;gene-LOC118268597;gene-LOC118280953	LOC118273157;LOC118263717;LOC118268089;LOC118269827;LOC118264492;LOC118268090;LOC118270340;LOC118268354;LOC118268597;LOC118280953
3	GO:0005813	CC	centrosome	3/394	13/13618	0.00553793	0.444732	gene-LOC118276959;gene-LOC118268116;gene-LOC118276957	LOC118276959;LOC118268116;LOC118276957
15	GO:0022803	MF	passive transmembrane transporter activity	15/394	247/13618	0.00624723	0.474441	gene-LOC118264541;gene-LOC118264735;gene-LOC118266276;gene-LOC118278747;gene-LOC118278085;gene-LOC118275293;gene-LOC118276363;gene-LOC118263647;gene-LOC118263510;gene-LOC118278499;gene-LOC118272934;gene-LOC118263641;gene-LOC118261965;gene-LOC118267075;gene-LOC118264616	LOC118264541;LOC118264735;LOC118266276;LOC118278747;LOC118278085;LOC118275293;LOC118276363;LOC118263647;LOC118263510;LOC118278499;LOC118272934;LOC118263641;LOC118261965;LOC118267075;LOC118264616
15	GO:0015267	MF	channel activity	15/394	247/13618	0.00624723	0.474441	gene-LOC118264541;gene-LOC118264735;gene-LOC118266276;gene-LOC118278747;gene-LOC118278085;gene-LOC118275293;gene-LOC118276363;gene-LOC118263647;gene-LOC118263510;gene-LOC118278499;gene-LOC118272934;gene-LOC118263641;gene-LOC118261965;gene-LOC118267075;gene-LOC118264616	LOC118264541;LOC118264735;LOC118266276;LOC118278747;LOC118278085;LOC118275293;LOC118276363;LOC118263647;LOC118263510;LOC118278499;LOC118272934;LOC118263641;LOC118261965;LOC118267075;LOC118264616
5	GO:0004177	MF	aminopeptidase activity	5/394	41/13618	0.00628904	0.474441	gene-LOC118268090;gene-LOC118270340;gene-LOC118268089;gene-LOC118268354;gene-LOC118280953	LOC118268090;LOC118270340;LOC118268089;LOC118268354;LOC118280953
4	GO:0051049	BP	regulation of transport	4/394	27/13618	0.00714892	0.511327	gene-LOC118267075;gene-LOC118264735;gene-LOC118264616;gene-LOC118272934	LOC118267075;LOC118264735;LOC118264616;LOC118272934
4	GO:0033177	CC	proton-transporting two-sector ATPase complex, proton-transporting domain	4/394	27/13618	0.00714892	0.511327	gene-LOC118268467;gene-LOC118268152;gene-LOC118268120;gene-LOC118278627	LOC118268467;LOC118268152;LOC118268120;LOC118278627
19	GO:0005576	CC	extracellular region	19/394	337/13618	0.00724355	0.511327	gene-LOC118278196;gene-LOC118275461;gene-LOC118281275;gene-LOC118277406;gene-LOC118282214;gene-LOC118277733;gene-LOC118275787;gene-LOC118282070;gene-LOC118278770;gene-LOC118276481;gene-LOC118272681;gene-LOC118263965;gene-LOC118262906;gene-LOC118264469;gene-LOC118263122;gene-LOC118280679;gene-LOC118269905;gene-LOC118267170;gene-LOC118268300	LOC118278196;LOC118275461;LOC118281275;LOC118277406;LOC118282214;LOC118277733;LOC118275787;LOC118282070;LOC118278770;LOC118276481;LOC118272681;LOC118263965;LOC118262906;LOC118264469;LOC118263122;LOC118280679;LOC118269905;LOC118267170;LOC118268300
7	GO:0004857	MF	enzyme inhibitor activity	7/394	78/13618	0.00729147	0.511327	gene-LOC118275461;gene-LOC118277733;gene-LOC118275787;gene-LOC118276932;gene-LOC118271886;gene-LOC118280679;gene-LOC118267170	LOC118275461;LOC118277733;LOC118275787;LOC118276932;LOC118271886;LOC118280679;LOC118267170
2	GO:0016832	MF	aldehyde-lyase activity	2/394	5/13618	0.00787963	0.516219	gene-LOC118275099;gene-LOC118274664	LOC118275099;LOC118274664
2	GO:0004335	MF	galactokinase activity	2/394	5/13618	0.00787963	0.516219	gene-LOC118264707;gene-LOC118264704	LOC118264707;LOC118264704
2	GO:0005534	MF	galactose binding	2/394	5/13618	0.00787963	0.516219	gene-LOC118264707;gene-LOC118264704	LOC118264707;LOC118264704
14	GO:0022890	MF	inorganic cation transmembrane transporter activity	14/394	233/13618	0.00898363	0.580903	gene-LOC118267075;gene-LOC118264735;gene-LOC118268120;gene-LOC118278747;gene-LOC118264492;gene-LOC118278627;gene-LOC118273492;gene-LOC118263510;gene-LOC118268467;gene-LOC118278499;gene-LOC118272934;gene-LOC118273961;gene-LOC118268152;gene-LOC118264616	LOC118267075;LOC118264735;LOC118268120;LOC118278747;LOC118264492;LOC118278627;LOC118273492;LOC118263510;LOC118268467;LOC118278499;LOC118272934;LOC118273961;LOC118268152;LOC118264616
9	GO:0022804	MF	active transmembrane transporter activity	9/394	123/13618	0.00941552	0.601024	gene-LOC118272618;gene-LOC118262414;gene-LOC118280283;gene-LOC118264492;gene-LOC118265428;gene-LOC118279535;gene-LOC118262382;gene-LOC118264686;gene-LOC118273961	LOC118272618;LOC118262414;LOC118280283;LOC118264492;LOC118265428;LOC118279535;LOC118262382;LOC118264686;LOC118273961
4	GO:0032879	BP	regulation of localization	4/394	30/13618	0.0104305	0.641151	gene-LOC118267075;gene-LOC118264616;gene-LOC118272934;gene-LOC118264735	LOC118267075;LOC118264616;LOC118272934;LOC118264735
6	GO:0030414	MF	peptidase inhibitor activity	6/394	64/13618	0.0103076	0.641151	gene-LOC118275461;gene-LOC118277733;gene-LOC118275787;gene-LOC118271886;gene-LOC118280679;gene-LOC118267170	LOC118275461;LOC118277733;LOC118275787;LOC118271886;LOC118280679;LOC118267170
6	GO:0004364	MF	glutathione transferase activity	6/394	64/13618	0.0103076	0.641151	gene-LOC118282210;gene-LOC118269546;gene-LOC118261723;gene-LOC118270502;gene-LOC118270359;gene-LOC118272758	LOC118282210;LOC118269546;LOC118261723;LOC118270502;LOC118270359;LOC118272758
2	GO:0019991	BP	septate junction assembly	2/394	6/13618	0.0115942	0.655005	gene-LOC118263984;gene-LOC118264824	LOC118263984;LOC118264824
6	GO:0061134	MF	peptidase regulator activity	6/394	65/13618	0.0110871	0.655005	gene-LOC118275461;gene-LOC118277733;gene-LOC118275787;gene-LOC118271886;gene-LOC118280679;gene-LOC118267170	LOC118275461;LOC118277733;LOC118275787;LOC118271886;LOC118280679;LOC118267170
2	GO:0005337	MF	nucleoside transmembrane transporter activity	2/394	6/13618	0.0115942	0.655005	gene-LOC118279643;gene-LOC118279642	LOC118279643;LOC118279642
4	GO:0022832	MF	voltage-gated channel activity	4/394	31/13618	0.0117083	0.655005	gene-LOC118267075;gene-LOC118264616;gene-LOC118272934;gene-LOC118264735	LOC118267075;LOC118264616;LOC118272934;LOC118264735
4	GO:0005244	MF	voltage-gated ion channel activity	4/394	31/13618	0.0117083	0.655005	gene-LOC118267075;gene-LOC118264616;gene-LOC118272934;gene-LOC118264735	LOC118267075;LOC118264616;LOC118272934;LOC118264735
6	GO:0042626	MF	ATPase-coupled transmembrane transporter activity	6/394	66/13618	0.0119073	0.658738	gene-LOC118272618;gene-LOC118262414;gene-LOC118280283;gene-LOC118265428;gene-LOC118279535;gene-LOC118262382	LOC118272618;LOC118262414;LOC118280283;LOC118265428;LOC118279535;LOC118262382
6	GO:0015399	MF	primary active transmembrane transporter activity	6/394	68/13618	0.0136742	0.748176	gene-LOC118272618;gene-LOC118262414;gene-LOC118280283;gene-LOC118265428;gene-LOC118279535;gene-LOC118262382	LOC118272618;LOC118262414;LOC118280283;LOC118265428;LOC118279535;LOC118262382
2	GO:0031023	BP	microtubule organizing center organization	2/394	7/13618	0.0159234	0.767424	gene-LOC118276959;gene-LOC118276957	LOC118276959;LOC118276957
4	GO:0030703	BP	eggshell formation	4/394	34/13618	0.0161286	0.767424	gene-LOC118279704;gene-LOC118279561;gene-LOC118279563;gene-LOC118279962	LOC118279704;LOC118279561;LOC118279563;LOC118279962
4	GO:0007304	BP	chorion-containing eggshell formation	4/394	34/13618	0.0161286	0.767424	gene-LOC118279704;gene-LOC118279561;gene-LOC118279563;gene-LOC118279962	LOC118279704;LOC118279561;LOC118279563;LOC118279962
4	GO:0016052	BP	carbohydrate catabolic process	4/394	34/13618	0.0161286	0.767424	gene-LOC118275099;gene-LOC118281106;gene-LOC118274664;gene-LOC118275171	LOC118275099;LOC118281106;LOC118274664;LOC118275171
15	GO:0005506	MF	iron ion binding	15/394	272/13618	0.0158464	0.767424	gene-LOC118271197;gene-LOC118263443;gene-LOC118264056;gene-LOC118263399;gene-LOC118264055;gene-LOC118264846;gene-LOC118270758;gene-LOC118262727;gene-LOC118263357;gene-LOC118274106;gene-LOC118275171;gene-LOC118267717;gene-LOC118263554;gene-LOC118263555;gene-LOC118264849	LOC118271197;LOC118263443;LOC118264056;LOC118263399;LOC118264055;LOC118264846;LOC118270758;LOC118262727;LOC118263357;LOC118274106;LOC118275171;LOC118267717;LOC118263554;LOC118263555;LOC118264849
2	GO:0005242	MF	inward rectifier potassium channel activity	2/394	7/13618	0.0159234	0.767424	gene-LOC118264616;gene-LOC118264735	LOC118264616;LOC118264735
4	GO:0005213	MF	structural constituent of egg chorion	4/394	34/13618	0.0161286	0.767424	gene-LOC118279704;gene-LOC118279561;gene-LOC118279563;gene-LOC118279962	LOC118279704;LOC118279561;LOC118279563;LOC118279962
3	GO:0016459	CC	myosin complex	3/394	19/13618	0.0165048	0.768011	gene-LOC118279643;gene-LOC118279642;gene-LOC118270279	LOC118279643;LOC118279642;LOC118270279
14	GO:0008324	MF	cation transmembrane transporter activity	14/394	242/13618	0.0173399	0.799403	gene-LOC118267075;gene-LOC118264735;gene-LOC118268120;gene-LOC118278747;gene-LOC118264492;gene-LOC118278627;gene-LOC118273492;gene-LOC118263510;gene-LOC118268467;gene-LOC118278499;gene-LOC118272934;gene-LOC118273961;gene-LOC118268152;gene-LOC118264616	LOC118267075;LOC118264735;LOC118268120;LOC118278747;LOC118264492;LOC118278627;LOC118273492;LOC118263510;LOC118268467;LOC118278499;LOC118272934;LOC118273961;LOC118268152;LOC118264616
12	GO:0004497	MF	monooxygenase activity	12/394	203/13618	0.0176373	0.805651	gene-LOC118263443;gene-LOC118264056;gene-LOC118263399;gene-LOC118264055;gene-LOC118266983;gene-LOC118274106;gene-LOC118270758;gene-LOC118262727;gene-LOC118263357;gene-LOC118271197;gene-LOC118263554;gene-LOC118263555	LOC118263443;LOC118264056;LOC118263399;LOC118264055;LOC118266983;LOC118274106;LOC118270758;LOC118262727;LOC118263357;LOC118271197;LOC118263554;LOC118263555
4	GO:0019318	BP	hexose metabolic process	4/394	36/13618	0.0195856	0.827896	gene-LOC118264707;gene-LOC118264704;gene-LOC118281106;gene-LOC118277511	LOC118264707;LOC118264704;LOC118281106;LOC118277511
2	GO:0061640	BP	cytoskeleton-dependent cytokinesis	2/394	8/13618	0.0208286	0.827896	gene-LOC118279073;gene-LOC118268744	LOC118279073;LOC118268744
2	GO:0000910	BP	cytokinesis	2/394	8/13618	0.0208286	0.827896	gene-LOC118279073;gene-LOC118268744	LOC118279073;LOC118268744
4	GO:0008652	BP	cellular amino acid biosynthetic process	4/394	37/13618	0.0214724	0.827896	gene-LOC118272781;gene-LOC118280754;gene-LOC118263025;gene-LOC118264293	LOC118272781;LOC118280754;LOC118263025;LOC118264293
7	GO:0046394	BP	carboxylic acid biosynthetic process	7/394	97/13618	0.0223332	0.827896	gene-LOC118280754;gene-LOC118264927;gene-LOC118280471;gene-LOC118272781;gene-LOC118263025;gene-LOC118264293;gene-LOC118264925	LOC118280754;LOC118264927;LOC118280471;LOC118272781;LOC118263025;LOC118264293;LOC118264925
7	GO:0016053	BP	organic acid biosynthetic process	7/394	98/13618	0.0234763	0.827896	gene-LOC118280754;gene-LOC118264927;gene-LOC118280471;gene-LOC118272781;gene-LOC118263025;gene-LOC118264293;gene-LOC118264925	LOC118280754;LOC118264927;LOC118280471;LOC118272781;LOC118263025;LOC118264293;LOC118264925
16	GO:0043436	BP	oxoacid metabolic process	16/394	315/13618	0.0260768	0.827896	gene-LOC118264925;gene-LOC118278202;gene-LOC118263443;gene-LOC118274664;gene-LOC118280754;gene-LOC118264927;gene-LOC118280471;gene-LOC118272781;gene-LOC118263025;gene-LOC118275099;gene-LOC118270769;gene-LOC118266161;gene-LOC118275360;gene-LOC118264293;gene-LOC118270754;gene-LOC118270554	LOC118264925;LOC118278202;LOC118263443;LOC118274664;LOC118280754;LOC118264927;LOC118280471;LOC118272781;LOC118263025;LOC118275099;LOC118270769;LOC118266161;LOC118275360;LOC118264293;LOC118270754;LOC118270554
16	GO:0019752	BP	carboxylic acid metabolic process	16/394	315/13618	0.0260768	0.827896	gene-LOC118264925;gene-LOC118278202;gene-LOC118263443;gene-LOC118274664;gene-LOC118280754;gene-LOC118264927;gene-LOC118280471;gene-LOC118272781;gene-LOC118263025;gene-LOC118275099;gene-LOC118270769;gene-LOC118266161;gene-LOC118275360;gene-LOC118264293;gene-LOC118270754;gene-LOC118270554	LOC118264925;LOC118278202;LOC118263443;LOC118274664;LOC118280754;LOC118264927;LOC118280471;LOC118272781;LOC118263025;LOC118275099;LOC118270769;LOC118266161;LOC118275360;LOC118264293;LOC118270754;LOC118270554
2	GO:0120193	BP	tight junction organization	2/394	9/13618	0.0262731	0.827896	gene-LOC118263984;gene-LOC118264824	LOC118263984;LOC118264824
2	GO:0120192	BP	tight junction assembly	2/394	9/13618	0.0262731	0.827896	gene-LOC118263984;gene-LOC118264824	LOC118263984;LOC118264824
2	GO:0034329	BP	cell junction assembly	2/394	9/13618	0.0262731	0.827896	gene-LOC118263984;gene-LOC118264824	LOC118263984;LOC118264824
2	GO:0007043	BP	cell-cell junction assembly	2/394	9/13618	0.0262731	0.827896	gene-LOC118263984;gene-LOC118264824	LOC118263984;LOC118264824
16	GO:0006082	BP	organic acid metabolic process	16/394	318/13618	0.0274534	0.827896	gene-LOC118264925;gene-LOC118278202;gene-LOC118263443;gene-LOC118274664;gene-LOC118280754;gene-LOC118264927;gene-LOC118280471;gene-LOC118272781;gene-LOC118263025;gene-LOC118275099;gene-LOC118270769;gene-LOC118266161;gene-LOC118275360;gene-LOC118264293;gene-LOC118270754;gene-LOC118270554	LOC118264925;LOC118278202;LOC118263443;LOC118274664;LOC118280754;LOC118264927;LOC118280471;LOC118272781;LOC118263025;LOC118275099;LOC118270769;LOC118266161;LOC118275360;LOC118264293;LOC118270754;LOC118270554
1	GO:0071689	BP	muscle thin filament assembly	1/394	1/13618	0.0289323	0.827896	gene-LOC118268744	LOC118268744
1	GO:0006584	BP	catecholamine metabolic process	1/394	1/13618	0.0289323	0.827896	gene-LOC118263443	LOC118263443
1	GO:0001919	BP	regulation of receptor recycling	1/394	1/13618	0.0289323	0.827896	gene-LOC118271077	LOC118271077
1	GO:1905049	BP	negative regulation of metallopeptidase activity	1/394	1/13618	0.0289323	0.827896	gene-LOC118271886	LOC118271886
1	GO:1905048	BP	regulation of metallopeptidase activity	1/394	1/13618	0.0289323	0.827896	gene-LOC118271886	LOC118271886
1	GO:0055092	BP	sterol homeostasis	1/394	1/13618	0.0289323	0.827896	gene-LOC118271077	LOC118271077
1	GO:0007420	BP	brain development	1/394	1/13618	0.0289323	0.827896	gene-LOC118280989	LOC118280989
1	GO:0030239	BP	myofibril assembly	1/394	1/13618	0.0289323	0.827896	gene-LOC118268744	LOC118268744
1	GO:0042632	BP	cholesterol homeostasis	1/394	1/13618	0.0289323	0.827896	gene-LOC118271077	LOC118271077
1	GO:0055088	BP	lipid homeostasis	1/394	1/13618	0.0289323	0.827896	gene-LOC118271077	LOC118271077
1	GO:0005992	BP	trehalose biosynthetic process	1/394	1/13618	0.0289323	0.827896	gene-LOC118264944	LOC118264944
1	GO:0021954	BP	central nervous system neuron development	1/394	1/13618	0.0289323	0.827896	gene-LOC118269544	LOC118269544
1	GO:1904683	BP	regulation of metalloendopeptidase activity	1/394	1/13618	0.0289323	0.827896	gene-LOC118271886	LOC118271886
1	GO:1904684	BP	negative regulation of metalloendopeptidase activity	1/394	1/13618	0.0289323	0.827896	gene-LOC118271886	LOC118271886
1	GO:0009713	BP	catechol-containing compound biosynthetic process	1/394	1/13618	0.0289323	0.827896	gene-LOC118263443	LOC118263443
1	GO:0009712	BP	catechol-containing compound metabolic process	1/394	1/13618	0.0289323	0.827896	gene-LOC118263443	LOC118263443
1	GO:0046351	BP	disaccharide biosynthetic process	1/394	1/13618	0.0289323	0.827896	gene-LOC118264944	LOC118264944
1	GO:0042423	BP	catecholamine biosynthetic process	1/394	1/13618	0.0289323	0.827896	gene-LOC118263443	LOC118263443
1	GO:0014866	BP	skeletal myofibril assembly	1/394	1/13618	0.0289323	0.827896	gene-LOC118268744	LOC118268744
2	GO:0031225	CC	anchored component of membrane	2/394	9/13618	0.0262731	0.827896	gene-LOC118268090;gene-LOC118262453	LOC118268090;LOC118262453
2	GO:0031012	CC	extracellular matrix	2/394	9/13618	0.0262731	0.827896	gene-LOC118262242;gene-LOC118262453	LOC118262242;LOC118262453
1	GO:0030016	CC	myofibril	1/394	1/13618	0.0289323	0.827896	gene-LOC118268744	LOC118268744
1	GO:0030018	CC	Z disc	1/394	1/13618	0.0289323	0.827896	gene-LOC118268744	LOC118268744
1	GO:0036379	CC	myofilament	1/394	1/13618	0.0289323	0.827896	gene-LOC118268744	LOC118268744
1	GO:0005865	CC	striated muscle thin filament	1/394	1/13618	0.0289323	0.827896	gene-LOC118268744	LOC118268744
1	GO:0030992	CC	intraciliary transport particle B	1/394	1/13618	0.0289323	0.827896	gene-LOC118266981	LOC118266981
1	GO:0043292	CC	contractile fiber	1/394	1/13618	0.0289323	0.827896	gene-LOC118268744	LOC118268744
11	GO:0015077	MF	monovalent inorganic cation transmembrane transporter activity	11/394	175/13618	0.0186181	0.827896	gene-LOC118264735;gene-LOC118268120;gene-LOC118278747;gene-LOC118264492;gene-LOC118278627;gene-LOC118267075;gene-LOC118268467;gene-LOC118278499;gene-LOC118272934;gene-LOC118268152;gene-LOC118264616	LOC118264735;LOC118268120;LOC118278747;LOC118264492;LOC118278627;LOC118267075;LOC118268467;LOC118278499;LOC118272934;LOC118268152;LOC118264616
7	GO:0016765	MF	transferase activity, transferring alkyl or aryl (other than methyl) groups	7/394	94/13618	0.019136	0.827896	gene-LOC118282210;gene-LOC118269546;gene-LOC118261723;gene-LOC118270502;gene-LOC118266038;gene-LOC118270359;gene-LOC118272758	LOC118282210;LOC118269546;LOC118261723;LOC118270502;LOC118266038;LOC118270359;LOC118272758
2	GO:0004890	MF	GABA-A receptor activity	2/394	8/13618	0.0208286	0.827896	gene-LOC118263647;gene-LOC118263641	LOC118263647;LOC118263641
2	GO:0008241	MF	peptidyl-dipeptidase activity	2/394	8/13618	0.0208286	0.827896	gene-LOC118268597;gene-LOC118269827	LOC118268597;LOC118269827
5	GO:0015631	MF	tubulin binding	5/394	55/13618	0.0210503	0.827896	gene-LOC118265864;gene-LOC118269544;gene-LOC118270109;gene-LOC118268116;gene-LOC118266981	LOC118265864;LOC118269544;LOC118270109;LOC118268116;LOC118266981
4	GO:0005267	MF	potassium channel activity	4/394	37/13618	0.0214724	0.827896	gene-LOC118267075;gene-LOC118264616;gene-LOC118272934;gene-LOC118264735	LOC118267075;LOC118264616;LOC118272934;LOC118264735
5	GO:0005230	MF	extracellular ligand-gated ion channel activity	5/394	56/13618	0.0225837	0.827896	gene-LOC118276363;gene-LOC118264541;gene-LOC118263641;gene-LOC118261965;gene-LOC118263647	LOC118276363;LOC118264541;LOC118263641;LOC118261965;LOC118263647
4	GO:0008017	MF	microtubule binding	4/394	39/13618	0.0255699	0.827896	gene-LOC118265864;gene-LOC118269544;gene-LOC118270109;gene-LOC118268116	LOC118265864;LOC118269544;LOC118270109;LOC118268116
1	GO:0004511	MF	tyrosine 3-monooxygenase activity	1/394	1/13618	0.0289323	0.827896	gene-LOC118263443	LOC118263443
1	GO:0047396	MF	glycosylphosphatidylinositol diacylglycerol-lyase activity	1/394	1/13618	0.0289323	0.827896	gene-LOC118276257	LOC118276257
1	GO:0003825	MF	alpha,alpha-trehalose-phosphate synthase (UDP-forming) activity	1/394	1/13618	0.0289323	0.827896	gene-LOC118264944	LOC118264944
1	GO:0004850	MF	uridine phosphorylase activity	1/394	1/13618	0.0289323	0.827896	gene-LOC118279343	LOC118279343
1	GO:0004047	MF	aminomethyltransferase activity	1/394	1/13618	0.0289323	0.827896	gene-LOC118278202	LOC118278202
1	GO:0004055	MF	argininosuccinate synthase activity	1/394	1/13618	0.0289323	0.827896	gene-LOC118263025	LOC118263025
15	GO:0020037	MF	heme binding	15/394	291/13618	0.0310921	0.884616	gene-LOC118264510;gene-LOC118274106;gene-LOC118264056;gene-LOC118263399;gene-LOC118264055;gene-LOC118266983;gene-LOC118272008;gene-LOC118264846;gene-LOC118270758;gene-LOC118262727;gene-LOC118263357;gene-LOC118271197;gene-LOC118263554;gene-LOC118263555;gene-LOC118264849	LOC118264510;LOC118274106;LOC118264056;LOC118263399;LOC118264055;LOC118266983;LOC118272008;LOC118264846;LOC118270758;LOC118262727;LOC118263357;LOC118271197;LOC118263554;LOC118263555;LOC118264849
2	GO:0045216	BP	cell-cell junction organization	2/394	10/13618	0.0322217	0.893481	gene-LOC118263984;gene-LOC118264824	LOC118263984;LOC118264824
7	GO:0032787	BP	monocarboxylic acid metabolic process	7/394	105/13618	0.0326203	0.893481	gene-LOC118274664;gene-LOC118264927;gene-LOC118280471;gene-LOC118270769;gene-LOC118275099;gene-LOC118264925;gene-LOC118270754	LOC118274664;LOC118264927;LOC118280471;LOC118270769;LOC118275099;LOC118264925;LOC118270754
15	GO:0046906	MF	tetrapyrrole binding	15/394	293/13618	0.0319301	0.893481	gene-LOC118264510;gene-LOC118274106;gene-LOC118264056;gene-LOC118263399;gene-LOC118264055;gene-LOC118266983;gene-LOC118272008;gene-LOC118264846;gene-LOC118270758;gene-LOC118262727;gene-LOC118263357;gene-LOC118271197;gene-LOC118263554;gene-LOC118263555;gene-LOC118264849	LOC118264510;LOC118274106;LOC118264056;LOC118263399;LOC118264055;LOC118266983;LOC118272008;LOC118264846;LOC118270758;LOC118262727;LOC118263357;LOC118271197;LOC118263554;LOC118263555;LOC118264849
4	GO:0015079	MF	potassium ion transmembrane transporter activity	4/394	42/13618	0.0325416	0.893481	gene-LOC118267075;gene-LOC118264616;gene-LOC118272934;gene-LOC118264735	LOC118267075;LOC118264616;LOC118272934;LOC118264735
19	GO:0006629	BP	lipid metabolic process	19/394	403/13618	0.0337585	0.913498	gene-LOC118281275;gene-LOC118277406;gene-LOC118282214;gene-LOC118266466;gene-LOC118282070;gene-LOC118281709;gene-LOC118264927;gene-LOC118277036;gene-LOC118280471;gene-LOC118274974;gene-LOC118262641;gene-LOC118265592;gene-LOC118276257;gene-LOC118280222;gene-LOC118270769;gene-LOC118266038;gene-LOC118264925;gene-LOC118270754;gene-LOC118278770	LOC118281275;LOC118277406;LOC118282214;LOC118266466;LOC118282070;LOC118281709;LOC118264927;LOC118277036;LOC118280471;LOC118274974;LOC118262641;LOC118265592;LOC118276257;LOC118280222;LOC118270769;LOC118266038;LOC118264925;LOC118270754;LOC118278770
3	GO:0005815	CC	microtubule organizing center	3/394	25/13618	0.0345017	0.921131	gene-LOC118276959;gene-LOC118268116;gene-LOC118276957	LOC118276959;LOC118268116;LOC118276957
4	GO:0046395	BP	carboxylic acid catabolic process	4/394	44/13618	0.0377481	0.966799	gene-LOC118270769;gene-LOC118266161;gene-LOC118270754;gene-LOC118278202	LOC118270769;LOC118266161;LOC118270754;LOC118278202
4	GO:0016054	BP	organic acid catabolic process	4/394	44/13618	0.0377481	0.966799	gene-LOC118270769;gene-LOC118266161;gene-LOC118270754;gene-LOC118278202	LOC118270769;LOC118266161;LOC118270754;LOC118278202
4	GO:0005996	BP	monosaccharide metabolic process	4/394	44/13618	0.0377481	0.966799	gene-LOC118264707;gene-LOC118264704;gene-LOC118281106;gene-LOC118277511	LOC118264707;LOC118264704;LOC118281106;LOC118277511
25	GO:0044281	BP	small molecule metabolic process	25/394	563/13618	0.03829	0.966799	gene-LOC118274664;gene-LOC118280754;gene-LOC118278627;gene-LOC118272781;gene-LOC118281106;gene-LOC118275171;gene-LOC118264707;gene-LOC118266161;gene-LOC118264704;gene-LOC118264293;gene-LOC118270754;gene-LOC118275360;gene-LOC118279343;gene-LOC118277511;gene-LOC118280471;gene-LOC118270769;gene-LOC118275163;gene-LOC118278202;gene-LOC118263443;gene-LOC118270554;gene-LOC118264927;gene-LOC118264925;gen…	LOC118274664;LOC118280754;LOC118278627;LOC118272781;LOC118281106;LOC118275171;LOC118264707;LOC118266161;LOC118264704;LOC118264293;LOC118270754;LOC118275360;LOC118279343;LOC118277511;LOC118280471;LOC118270769;LOC118275163;LOC118278202;LOC118263443;LOC118270554;LOC118264927;LOC118264925;LOC118263025;LOC118275099;LOC118269173
2	GO:0005984	BP	disaccharide metabolic process	2/394	11/13618	0.0386409	0.966799	gene-LOC118264944;gene-LOC118264322	LOC118264944;LOC118264322
2	GO:0005991	BP	trehalose metabolic process	2/394	11/13618	0.0386409	0.966799	gene-LOC118264944;gene-LOC118264322	LOC118264944;LOC118264322
2	GO:0034330	BP	cell junction organization	2/394	11/13618	0.0386409	0.966799	gene-LOC118263984;gene-LOC118264824	LOC118263984;LOC118264824
2	GO:0005921	CC	gap junction	2/394	11/13618	0.0386409	0.966799	gene-LOC118262599;gene-LOC118262473	LOC118262599;LOC118262473
3	GO:0004312	MF	fatty acid synthase activity	3/394	26/13618	0.0381894	0.966799	gene-LOC118275043;gene-LOC118274972;gene-LOC118274973	LOC118275043;LOC118274972;LOC118274973
2	GO:0016854	MF	racemase and epimerase activity	2/394	11/13618	0.0386409	0.966799	gene-LOC118277511;gene-LOC118282399	LOC118277511;LOC118282399
9	GO:0046873	MF	metal ion transmembrane transporter activity	9/394	145/13618	0.0389299	0.969161	gene-LOC118267075;gene-LOC118264735;gene-LOC118278747;gene-LOC118264492;gene-LOC118273492;gene-LOC118263510;gene-LOC118278499;gene-LOC118272934;gene-LOC118264616	LOC118267075;LOC118264735;LOC118278747;LOC118264492;LOC118273492;LOC118263510;LOC118278499;LOC118272934;LOC118264616
12	GO:0044255	BP	cellular lipid metabolic process	12/394	226/13618	0.0415161	1	gene-LOC118266466;gene-LOC118278770;gene-LOC118264927;gene-LOC118277036;gene-LOC118280471;gene-LOC118274974;gene-LOC118276257;gene-LOC118270769;gene-LOC118266038;gene-LOC118264925;gene-LOC118270754;gene-LOC118281709	LOC118266466;LOC118278770;LOC118264927;LOC118277036;LOC118280471;LOC118274974;LOC118276257;LOC118270769;LOC118266038;LOC118264925;LOC118270754;LOC118281709
3	GO:1901136	BP	carbohydrate derivative catabolic process	3/394	27/13618	0.0420694	1	gene-LOC118277800;gene-LOC118261817;gene-LOC118275163	LOC118277800;LOC118261817;LOC118275163
5	GO:0022402	BP	cell cycle process	5/394	67/13618	0.0442916	1	gene-LOC118276959;gene-LOC118268744;gene-LOC118279073;gene-LOC118265999;gene-LOC118276957	LOC118276959;LOC118268744;LOC118279073;LOC118265999;LOC118276957
2	GO:0043086	BP	negative regulation of catalytic activity	2/394	12/13618	0.0454985	1	gene-LOC118276932;gene-LOC118271886	LOC118276932;LOC118271886
2	GO:0044092	BP	negative regulation of molecular function	2/394	12/13618	0.0454985	1	gene-LOC118276932;gene-LOC118271886	LOC118276932;LOC118271886
2	GO:0051346	BP	negative regulation of hydrolase activity	2/394	12/13618	0.0454985	1	gene-LOC118276932;gene-LOC118271886	LOC118276932;LOC118271886
4	GO:0003006	BP	developmental process involved in reproduction	4/394	47/13618	0.046402	1	gene-LOC118279704;gene-LOC118279561;gene-LOC118279563;gene-LOC118279962	LOC118279704;LOC118279561;LOC118279563;LOC118279962
9	GO:0044283	BP	small molecule biosynthetic process	9/394	155/13618	0.0465982	1	gene-LOC118280754;gene-LOC118264927;gene-LOC118280471;gene-LOC118272781;gene-LOC118263025;gene-LOC118264293;gene-LOC118264925;gene-LOC118269173;gene-LOC118279343	LOC118280754;LOC118264927;LOC118280471;LOC118272781;LOC118263025;LOC118264293;LOC118264925;LOC118269173;LOC118279343
2	GO:0003997	MF	acyl-CoA oxidase activity	2/394	12/13618	0.0454985	1	gene-LOC118270769;gene-LOC118270754	LOC118270769;LOC118270754
12	GO:0016746	MF	transferase activity, transferring acyl groups	12/394	235/13618	0.0486307	1	gene-LOC118275043;gene-LOC118274972;gene-LOC118266052;gene-LOC118266053;gene-LOC118279120;gene-LOC118274973;gene-LOC118266292;gene-LOC118266293;gene-LOC118273436;gene-LOC118266161;gene-LOC118274733;gene-LOC118275012	LOC118275043;LOC118274972;LOC118266052;LOC118266053;LOC118279120;LOC118274973;LOC118266292;LOC118266293;LOC118273436;LOC118266161;LOC118274733;LOC118275012
