# Supplementary material for: Comparative transcriptome analysis reveals key candidate genes mediating ovarian development in Spodoptera frugiperda fed on two host plants
Source: Front Physiol. 2022 Nov 15;13:1056540. doi: 10.3389/fphys.2022.1056540 (PMC9705327; doi:10.3389/fphys.2022.1056540)
Supplement: Supplementary file 5 [file Table4.xlsx]

## Sheet: Table S4
Table S4 GO enrichment of up-DEGs.
Number	GO ID	Term Type	Description	Ratio_in_study	Ratio_in_pop	Pvalue	Padjust	Gene_ids	Gene_names
10	GO:0022610	BP	biological adhesion	10/191	122/13618	8.23e-06	0.0204961	gene-LOC118264535;gene-LOC118264003;gene-LOC118275714;gene-LOC118265484;gene-LOC118270697;gene-LOC118265565;gene-LOC118270531;gene-LOC118265390;gene-LOC118265368;gene-LOC118265563	LOC118264535;LOC118264003;LOC118275714;LOC118265484;LOC118270697;LOC118265565;LOC118270531;LOC118265390;LOC118265368;LOC118265563
10	GO:0007155	BP	cell adhesion	10/191	122/13618	8.23e-06	0.0204961	gene-LOC118264535;gene-LOC118264003;gene-LOC118275714;gene-LOC118265484;gene-LOC118270697;gene-LOC118265565;gene-LOC118270531;gene-LOC118265390;gene-LOC118265368;gene-LOC118265563	LOC118264535;LOC118264003;LOC118275714;LOC118265484;LOC118270697;LOC118265565;LOC118270531;LOC118265390;LOC118265368;LOC118265563
3	GO:0045735	MF	nutrient reservoir activity	3/191	5/13618	2.66e-05	0.0441556	gene-LOC118272014;gene-LOC118272268;gene-LOC118272270	LOC118272014;LOC118272268;LOC118272270
7	GO:0046982	MF	protein heterodimerization activity	7/191	72/13618	6.53e-05	0.0812228	gene-LOC118269446;gene-LOC118279954;gene-LOC118279664;gene-LOC118279878;gene-LOC118279879;gene-LOC118279668;gene-LOC118272842	LOC118269446;LOC118279954;LOC118279664;LOC118279878;LOC118279879;LOC118279668;LOC118272842
6	GO:0098742	BP	cell-cell adhesion via plasma-membrane adhesion molecules	6/191	72/13618	0.000510056	0.390741	gene-LOC118264003;gene-LOC118265484;gene-LOC118270697;gene-LOC118270531;gene-LOC118265390;gene-LOC118265368	LOC118264003;LOC118265484;LOC118270697;LOC118270531;LOC118265390;LOC118265368
6	GO:0007156	BP	homophilic cell adhesion via plasma membrane adhesion molecules	6/191	72/13618	0.000510056	0.390741	gene-LOC118264003;gene-LOC118265484;gene-LOC118270697;gene-LOC118270531;gene-LOC118265390;gene-LOC118265368	LOC118264003;LOC118265484;LOC118270697;LOC118270531;LOC118265390;LOC118265368
6	GO:0098609	BP	cell-cell adhesion	6/191	73/13618	0.000549345	0.390741	gene-LOC118264003;gene-LOC118265484;gene-LOC118270697;gene-LOC118270531;gene-LOC118265390;gene-LOC118265368	LOC118264003;LOC118265484;LOC118270697;LOC118270531;LOC118265390;LOC118265368
5	GO:0000786	CC	nucleosome	5/191	52/13618	0.000784449	0.464653	gene-LOC118279954;gene-LOC118279878;gene-LOC118279879;gene-LOC118279664;gene-LOC118279668	LOC118279954;LOC118279878;LOC118279879;LOC118279664;LOC118279668
5	GO:0032993	CC	protein-DNA complex	5/191	53/13618	0.000856433	0.464653	gene-LOC118279954;gene-LOC118279878;gene-LOC118279879;gene-LOC118279664;gene-LOC118279668	LOC118279954;LOC118279878;LOC118279879;LOC118279664;LOC118279668
5	GO:0044815	CC	DNA packaging complex	5/191	54/13618	0.000933226	0.464653	gene-LOC118279954;gene-LOC118279878;gene-LOC118279879;gene-LOC118279664;gene-LOC118279668	LOC118279954;LOC118279878;LOC118279879;LOC118279664;LOC118279668
2	GO:0006491	BP	N-glycan processing	2/191	4/13618	0.00115259	0.521702	gene-LOC118269710;gene-LOC118269646	LOC118269710;LOC118269646
7	GO:0044283	BP	small molecule biosynthetic process	7/191	155/13618	0.00623161	1	gene-LOC118267382;gene-LOC118269218;gene-LOC118280473;gene-LOC118276922;gene-LOC118261858;gene-LOC118280096;gene-LOC118282200	LOC118267382;LOC118269218;LOC118280473;LOC118276922;LOC118261858;LOC118280096;LOC118282200
2	GO:0009100	BP	glycoprotein metabolic process	2/191	9/13618	0.00660278	1	gene-LOC118269710;gene-LOC118269646	LOC118269710;LOC118269646
5	GO:0016053	BP	organic acid biosynthetic process	5/191	98/13618	0.0122378	1	gene-LOC118261858;gene-LOC118280096;gene-LOC118276922;gene-LOC118280473;gene-LOC118282200	LOC118261858;LOC118280096;LOC118276922;LOC118280473;LOC118282200
2	GO:0043647	BP	inositol phosphate metabolic process	2/191	13/13618	0.0137887	1	gene-LOC118267382;gene-LOC118268619	LOC118267382;LOC118268619
1	GO:0019694	BP	alkanesulfonate metabolic process	1/191	1/13618	0.0140256	1	gene-LOC118280096	LOC118280096
1	GO:1903539	BP	protein localization to postsynaptic membrane	1/191	1/13618	0.0140256	1	gene-LOC118281610	LOC118281610
1	GO:0042412	BP	taurine biosynthetic process	1/191	1/13618	0.0140256	1	gene-LOC118280096	LOC118280096
1	GO:0019530	BP	taurine metabolic process	1/191	1/13618	0.0140256	1	gene-LOC118280096	LOC118280096
1	GO:0062237	BP	protein localization to postsynapse	1/191	1/13618	0.0140256	1	gene-LOC118281610	LOC118281610
1	GO:0035418	BP	protein localization to synapse	1/191	1/13618	0.0140256	1	gene-LOC118281610	LOC118281610
1	GO:0008277	BP	regulation of G protein-coupled receptor signaling pathway	1/191	1/13618	0.0140256	1	gene-LOC118281052	LOC118281052
1	GO:0046305	BP	alkanesulfonate biosynthetic process	1/191	1/13618	0.0140256	1	gene-LOC118280096	LOC118280096
1	GO:1902414	BP	protein localization to cell junction	1/191	1/13618	0.0140256	1	gene-LOC118281610	LOC118281610
5	GO:0032787	BP	monocarboxylic acid metabolic process	5/191	105/13618	0.0160987	1	gene-LOC118261858;gene-LOC118280473;gene-LOC118275420;gene-LOC118274716;gene-LOC118282200	LOC118261858;LOC118280473;LOC118275420;LOC118274716;LOC118282200
2	GO:1902680	BP	positive regulation of RNA biosynthetic process	2/191	16/13618	0.0206377	1	gene-LOC118275712;gene-LOC118277538	LOC118275712;LOC118277538
2	GO:1903508	BP	positive regulation of nucleic acid-templated transcription	2/191	16/13618	0.0206377	1	gene-LOC118275712;gene-LOC118277538	LOC118275712;LOC118277538
2	GO:0045893	BP	positive regulation of transcription, DNA-templated	2/191	16/13618	0.0206377	1	gene-LOC118275712;gene-LOC118277538	LOC118275712;LOC118277538
2	GO:0051254	BP	positive regulation of RNA metabolic process	2/191	16/13618	0.0206377	1	gene-LOC118275712;gene-LOC118277538	LOC118275712;LOC118277538
4	GO:0006631	BP	fatty acid metabolic process	4/191	75/13618	0.0210543	1	gene-LOC118261858;gene-LOC118280473;gene-LOC118275420;gene-LOC118282200	LOC118261858;LOC118280473;LOC118275420;LOC118282200
2	GO:0010557	BP	positive regulation of macromolecule biosynthetic process	2/191	18/13618	0.0258362	1	gene-LOC118275712;gene-LOC118277538	LOC118275712;LOC118277538
2	GO:0045935	BP	positive regulation of nucleobase-containing compound metabolic process	2/191	18/13618	0.0258362	1	gene-LOC118275712;gene-LOC118277538	LOC118275712;LOC118277538
2	GO:0009891	BP	positive regulation of biosynthetic process	2/191	18/13618	0.0258362	1	gene-LOC118275712;gene-LOC118277538	LOC118275712;LOC118277538
2	GO:0031328	BP	positive regulation of cellular biosynthetic process	2/191	18/13618	0.0258362	1	gene-LOC118275712;gene-LOC118277538	LOC118275712;LOC118277538
1	GO:0035167	BP	larval lymph gland hemopoiesis	1/191	2/13618	0.0278554	1	gene-LOC118277538	LOC118277538
1	GO:0035166	BP	post-embryonic hemopoiesis	1/191	2/13618	0.0278554	1	gene-LOC118277538	LOC118277538
1	GO:0017015	BP	regulation of transforming growth factor beta receptor signaling pathway	1/191	2/13618	0.0278554	1	gene-LOC118269108	LOC118269108
1	GO:0050817	BP	coagulation	1/191	2/13618	0.0278554	1	gene-LOC118269929	LOC118269929
1	GO:0048534	BP	hematopoietic or lymphoid organ development	1/191	2/13618	0.0278554	1	gene-LOC118277538	LOC118277538
1	GO:1903845	BP	negative regulation of cellular response to transforming growth factor beta stimulus	1/191	2/13618	0.0278554	1	gene-LOC118269108	LOC118269108
1	GO:1903844	BP	regulation of cellular response to transforming growth factor beta stimulus	1/191	2/13618	0.0278554	1	gene-LOC118269108	LOC118269108
1	GO:0009790	BP	embryo development	1/191	2/13618	0.0278554	1	gene-LOC118277538	LOC118277538
1	GO:0009792	BP	embryo development ending in birth or egg hatching	1/191	2/13618	0.0278554	1	gene-LOC118277538	LOC118277538
1	GO:0090288	BP	negative regulation of cellular response to growth factor stimulus	1/191	2/13618	0.0278554	1	gene-LOC118269108	LOC118269108
1	GO:0042303	BP	molting cycle	1/191	2/13618	0.0278554	1	gene-LOC118275128	LOC118275128
1	GO:0006437	BP	tyrosyl-tRNA aminoacylation	1/191	2/13618	0.0278554	1	gene-LOC118264565	LOC118264565
1	GO:0018996	BP	molting cycle, collagen and cuticulin-based cuticle	1/191	2/13618	0.0278554	1	gene-LOC118275128	LOC118275128
1	GO:0030097	BP	hemopoiesis	1/191	2/13618	0.0278554	1	gene-LOC118277538	LOC118277538
1	GO:0007599	BP	hemostasis	1/191	2/13618	0.0278554	1	gene-LOC118269929	LOC118269929
1	GO:0007596	BP	blood coagulation	1/191	2/13618	0.0278554	1	gene-LOC118269929	LOC118269929
1	GO:0035239	BP	tube morphogenesis	1/191	2/13618	0.0278554	1	gene-LOC118277538	LOC118277538
1	GO:0007435	BP	salivary gland morphogenesis	1/191	2/13618	0.0278554	1	gene-LOC118277538	LOC118277538
1	GO:0090101	BP	negative regulation of transmembrane receptor protein serine/threonine kinase signaling pathway	1/191	2/13618	0.0278554	1	gene-LOC118269108	LOC118269108
1	GO:0007426	BP	tracheal outgrowth, open tracheal system	1/191	2/13618	0.0278554	1	gene-LOC118277538	LOC118277538
1	GO:0001700	BP	embryonic development via the syncytial blastoderm	1/191	2/13618	0.0278554	1	gene-LOC118277538	LOC118277538
1	GO:0030512	BP	negative regulation of transforming growth factor beta receptor signaling pathway	1/191	2/13618	0.0278554	1	gene-LOC118269108	LOC118269108
1	GO:0007638	BP	mechanosensory behavior	1/191	2/13618	0.0278554	1	gene-LOC118281610	LOC118281610
1	GO:0022612	BP	gland morphogenesis	1/191	2/13618	0.0278554	1	gene-LOC118277538	LOC118277538
2	GO:0097485	BP	neuron projection guidance	2/191	20/13618	0.0315041	1	gene-LOC118264535;gene-LOC118275714	LOC118264535;LOC118275714
2	GO:0006575	BP	cellular modified amino acid metabolic process	2/191	20/13618	0.0315041	1	gene-LOC118268918;gene-LOC118276922	LOC118268918;LOC118276922
2	GO:0007411	BP	axon guidance	2/191	20/13618	0.0315041	1	gene-LOC118264535;gene-LOC118275714	LOC118264535;LOC118275714
2	GO:0010628	BP	positive regulation of gene expression	2/191	21/13618	0.0345047	1	gene-LOC118275712;gene-LOC118277538	LOC118275712;LOC118277538
3	GO:1901615	BP	organic hydroxy compound metabolic process	3/191	51/13618	0.0345936	1	gene-LOC118267382;gene-LOC118269218;gene-LOC118268619	LOC118267382;LOC118269218;LOC118268619
2	GO:0000075	BP	cell cycle checkpoint	2/191	22/13618	0.0376115	1	gene-LOC118269863;gene-LOC118275507	LOC118269863;LOC118275507
1	GO:0034551	BP	mitochondrial respiratory chain complex III assembly	1/191	3/13618	0.0414923	1	gene-LOC118265655	LOC118265655
1	GO:0050878	BP	regulation of body fluid levels	1/191	3/13618	0.0414923	1	gene-LOC118269929	LOC118269929
1	GO:0006333	BP	chromatin assembly or disassembly	1/191	3/13618	0.0414923	1	gene-LOC118280983	LOC118280983
1	GO:0017062	BP	respiratory chain complex III assembly	1/191	3/13618	0.0414923	1	gene-LOC118265655	LOC118265655
1	GO:0009953	BP	dorsal/ventral pattern formation	1/191	3/13618	0.0414923	1	gene-LOC118277538	LOC118277538
1	GO:0009408	BP	response to heat	1/191	3/13618	0.0414923	1	gene-LOC118268195	LOC118268195
3	GO:0006633	BP	fatty acid biosynthetic process	3/191	55/13618	0.0418622	1	gene-LOC118261858;gene-LOC118280473;gene-LOC118282200	LOC118261858;LOC118280473;LOC118282200
2	GO:0043269	BP	regulation of ion transport	2/191	24/13618	0.0441298	1	gene-LOC118265942;gene-LOC118271588	LOC118265942;LOC118271588
2	GO:0034765	BP	regulation of ion transmembrane transport	2/191	24/13618	0.0441298	1	gene-LOC118265942;gene-LOC118271588	LOC118265942;LOC118271588
2	GO:0034762	BP	regulation of transmembrane transport	2/191	24/13618	0.0441298	1	gene-LOC118265942;gene-LOC118271588	LOC118265942;LOC118271588
4	GO:0046394	BP	carboxylic acid biosynthetic process	4/191	97/13618	0.0474945	1	gene-LOC118261858;gene-LOC118276922;gene-LOC118280473;gene-LOC118282200	LOC118261858;LOC118276922;LOC118280473;LOC118282200
2	GO:0019751	BP	polyol metabolic process	2/191	25/13618	0.0475344	1	gene-LOC118267382;gene-LOC118268619	LOC118267382;LOC118268619
3	GO:0072330	BP	monocarboxylic acid biosynthetic process	3/191	58/13618	0.0477764	1	gene-LOC118261858;gene-LOC118280473;gene-LOC118282200	LOC118261858;LOC118280473;LOC118282200
2	GO:0098636	CC	protein complex involved in cell adhesion	2/191	7/13618	0.00392346	1	gene-LOC118265565;gene-LOC118265563	LOC118265565;LOC118265563
2	GO:0008305	CC	integrin complex	2/191	7/13618	0.00392346	1	gene-LOC118265565;gene-LOC118265563	LOC118265565;LOC118265563
2	GO:0098802	CC	plasma membrane signaling receptor complex	2/191	7/13618	0.00392346	1	gene-LOC118265565;gene-LOC118265563	LOC118265565;LOC118265563
4	GO:0098797	CC	plasma membrane protein complex	4/191	50/13618	0.00522151	1	gene-LOC118265565;gene-LOC118265563;gene-LOC118265942;gene-LOC118271588	LOC118265565;LOC118265563;LOC118265942;LOC118271588
2	GO:0043235	CC	receptor complex	2/191	9/13618	0.00660278	1	gene-LOC118265565;gene-LOC118265563	LOC118265565;LOC118265563
2	GO:0005887	CC	integral component of plasma membrane	2/191	14/13618	0.0159398	1	gene-LOC118264004;gene-LOC118267744	LOC118264004;LOC118267744
2	GO:0034703	CC	cation channel complex	2/191	15/13618	0.0182242	1	gene-LOC118265942;gene-LOC118271588	LOC118265942;LOC118271588
2	GO:0031226	CC	intrinsic component of plasma membrane	2/191	17/13618	0.0231764	1	gene-LOC118264004;gene-LOC118267744	LOC118264004;LOC118267744
5	GO:0042025	CC	host cell nucleus	5/191	118/13618	0.0252612	1	gene-LOC118265146;gene-LOC118279879;gene-LOC118262341;gene-LOC118262683;gene-LOC118279668	LOC118265146;LOC118279879;LOC118262341;LOC118262683;LOC118279668
5	GO:0018995	CC	host cellular component	5/191	118/13618	0.0252612	1	gene-LOC118265146;gene-LOC118279879;gene-LOC118262341;gene-LOC118262683;gene-LOC118279668	LOC118265146;LOC118279879;LOC118262341;LOC118262683;LOC118279668
5	GO:0033648	CC	host intracellular membrane-bounded organelle	5/191	118/13618	0.0252612	1	gene-LOC118265146;gene-LOC118279879;gene-LOC118262341;gene-LOC118262683;gene-LOC118279668	LOC118265146;LOC118279879;LOC118262341;LOC118262683;LOC118279668
5	GO:0033643	CC	host cell part	5/191	118/13618	0.0252612	1	gene-LOC118265146;gene-LOC118279879;gene-LOC118262341;gene-LOC118262683;gene-LOC118279668	LOC118265146;LOC118279879;LOC118262341;LOC118262683;LOC118279668
5	GO:0033646	CC	host intracellular part	5/191	118/13618	0.0252612	1	gene-LOC118265146;gene-LOC118279879;gene-LOC118262341;gene-LOC118262683;gene-LOC118279668	LOC118265146;LOC118279879;LOC118262341;LOC118262683;LOC118279668
5	GO:0033647	CC	host intracellular organelle	5/191	118/13618	0.0252612	1	gene-LOC118265146;gene-LOC118279879;gene-LOC118262341;gene-LOC118262683;gene-LOC118279668	LOC118265146;LOC118279879;LOC118262341;LOC118262683;LOC118279668
2	GO:0034702	CC	ion channel complex	2/191	18/13618	0.0258362	1	gene-LOC118265942;gene-LOC118271588	LOC118265942;LOC118271588
1	GO:0005687	CC	U4 snRNP	1/191	2/13618	0.0278554	1	gene-LOC118272814	LOC118272814
1	GO:0000793	CC	condensed chromosome	1/191	2/13618	0.0278554	1	gene-LOC118277538	LOC118277538
1	GO:0000794	CC	condensed nuclear chromosome	1/191	2/13618	0.0278554	1	gene-LOC118277538	LOC118277538
1	GO:1990745	CC	EARP complex	1/191	2/13618	0.0278554	1	gene-LOC118278589	LOC118278589
1	GO:0071819	CC	DUBm complex	1/191	2/13618	0.0278554	1	gene-LOC118275712	LOC118275712
1	GO:0030173	CC	integral component of Golgi membrane	1/191	2/13618	0.0278554	1	gene-LOC118268955	LOC118268955
1	GO:0031228	CC	intrinsic component of Golgi membrane	1/191	2/13618	0.0278554	1	gene-LOC118268955	LOC118268955
1	GO:1990423	CC	RZZ complex	1/191	2/13618	0.0278554	1	gene-LOC118269863	LOC118269863
1	GO:0071821	CC	FANCM-MHF complex	1/191	2/13618	0.0278554	1	gene-LOC118269446	LOC118269446
2	GO:0031301	CC	integral component of organelle membrane	2/191	22/13618	0.0376115	1	gene-LOC118268955;gene-LOC118269273	LOC118268955;LOC118269273
2	GO:0031300	CC	intrinsic component of organelle membrane	2/191	22/13618	0.0376115	1	gene-LOC118268955;gene-LOC118269273	LOC118268955;LOC118269273
23	GO:0005634	CC	nucleus	23/191	1066/13618	0.0401901	1	gene-LOC118279954;gene-LOC118269479;gene-LOC118278917;gene-LOC118275588;gene-LOC118278771;gene-LOC118277248;gene-LOC118276759;gene-LOC118264761;gene-LOC118262341;gene-LOC118280983;gene-LOC118266139;gene-LOC118279879;gene-LOC118277538;gene-LOC118264032;gene-LOC118265173;gene-LOC118279664;gene-LOC118279668;gene-LOC118264069;gene-LOC118278729;gene-LOC118264286;gene-LOC118267527;gene-LOC118281515;gen…	LOC118279954;LOC118269479;LOC118278917;LOC118275588;LOC118278771;LOC118277248;LOC118276759;LOC118264761;LOC118262341;LOC118280983;LOC118266139;LOC118279879;LOC118277538;LOC118264032;LOC118265173;LOC118279664;LOC118279668;LOC118264069;LOC118278729;LOC118264286;LOC118267527;LOC118281515;LOC118279878
1	GO:0034706	CC	sodium channel complex	1/191	3/13618	0.0414923	1	gene-LOC118265942	LOC118265942
1	GO:0031519	CC	PcG protein complex	1/191	3/13618	0.0414923	1	gene-LOC118277538	LOC118277538
1	GO:0001518	CC	voltage-gated sodium channel complex	1/191	3/13618	0.0414923	1	gene-LOC118265942	LOC118265942
10	GO:0005509	MF	calcium ion binding	10/191	256/13618	0.00331746	1	gene-LOC118269929;gene-LOC118269710;gene-LOC118264003;gene-LOC118276942;gene-LOC118265484;gene-LOC118269646;gene-LOC118270697;gene-LOC118270531;gene-LOC118265390;gene-LOC118265368	LOC118269929;LOC118269710;LOC118264003;LOC118276942;LOC118265484;LOC118269646;LOC118270697;LOC118270531;LOC118265390;LOC118265368
1	GO:0017172	MF	cysteine dioxygenase activity	1/191	1/13618	0.0140256	1	gene-LOC118280096	LOC118280096
8	GO:0046983	MF	protein dimerization activity	8/191	234/13618	0.0174779	1	gene-LOC118269446;gene-LOC118279954;gene-LOC118279664;gene-LOC118279878;gene-LOC118279879;gene-LOC118277538;gene-LOC118279668;gene-LOC118272842	LOC118269446;LOC118279954;LOC118279664;LOC118279878;LOC118279879;LOC118277538;LOC118279668;LOC118272842
5	GO:0008234	MF	cysteine-type peptidase activity	5/191	112/13618	0.0206971	1	gene-LOC118277727;gene-LOC118271826;gene-LOC118276942;gene-LOC118266328;gene-LOC118269126	LOC118277727;LOC118271826;LOC118276942;LOC118266328;LOC118269126
1	GO:0004528	MF	phosphodiesterase I activity	1/191	2/13618	0.0278554	1	gene-LOC118266139	LOC118266139
1	GO:0015368	MF	calcium:cation antiporter activity	1/191	2/13618	0.0278554	1	gene-LOC118265905	LOC118265905
1	GO:0005432	MF	calcium:sodium antiporter activity	1/191	2/13618	0.0278554	1	gene-LOC118265905	LOC118265905
1	GO:0004694	MF	eukaryotic translation initiation factor 2alpha kinase activity	1/191	2/13618	0.0278554	1	gene-LOC118275507	LOC118275507
1	GO:0022821	MF	potassium ion antiporter activity	1/191	2/13618	0.0278554	1	gene-LOC118265905	LOC118265905
1	GO:0070009	MF	serine-type aminopeptidase activity	1/191	2/13618	0.0278554	1	gene-LOC118272638	LOC118272638
1	GO:0031208	MF	POZ domain binding	1/191	2/13618	0.0278554	1	gene-LOC118277538	LOC118277538
1	GO:0008273	MF	calcium, potassium:sodium antiporter activity	1/191	2/13618	0.0278554	1	gene-LOC118265905	LOC118265905
1	GO:0008240	MF	tripeptidyl-peptidase activity	1/191	2/13618	0.0278554	1	gene-LOC118272638	LOC118272638
1	GO:0015491	MF	cation:cation antiporter activity	1/191	2/13618	0.0278554	1	gene-LOC118265905	LOC118265905
1	GO:0003934	MF	GTP cyclohydrolase I activity	1/191	2/13618	0.0278554	1	gene-LOC118276922	LOC118276922
1	GO:0003933	MF	GTP cyclohydrolase activity	1/191	2/13618	0.0278554	1	gene-LOC118276922	LOC118276922
1	GO:0004831	MF	tyrosine-tRNA ligase activity	1/191	2/13618	0.0278554	1	gene-LOC118264565	LOC118264565
2	GO:0070003	MF	threonine-type peptidase activity	2/191	22/13618	0.0376115	1	gene-LOC118268918;gene-LOC118267527	LOC118268918;LOC118267527
1	GO:0003989	MF	acetyl-CoA carboxylase activity	1/191	3/13618	0.0414923	1	gene-LOC118280473	LOC118280473
1	GO:0005248	MF	voltage-gated sodium channel activity	1/191	3/13618	0.0414923	1	gene-LOC118265942	LOC118265942
1	GO:0036374	MF	glutathione hydrolase activity	1/191	3/13618	0.0414923	1	gene-LOC118268918	LOC118268918
1	GO:0072509	MF	divalent inorganic cation transmembrane transporter activity	1/191	3/13618	0.0414923	1	gene-LOC118265905	LOC118265905
1	GO:0016885	MF	ligase activity, forming carbon-carbon bonds	1/191	3/13618	0.0414923	1	gene-LOC118280473	LOC118280473
1	GO:0016421	MF	CoA carboxylase activity	1/191	3/13618	0.0414923	1	gene-LOC118280473	LOC118280473
