# Supplementary material for: Comparative transcriptome analysis reveals key candidate genes mediating ovarian development in Spodoptera frugiperda fed on two host plants
Source: Front Physiol. 2022 Nov 15;13:1056540. doi: 10.3389/fphys.2022.1056540 (PMC9705327; doi:10.3389/fphys.2022.1056540)
Supplement: Supplementary file 6 [file Table1.xlsx]

## Sheet: Sheet1
Supplementary Table 1: Primers sequences and genes investigated in qPCR
Primers	Forward(5'-3')	Reverse(5'-3')
HMGR	CGCTCTGTATACTGGCCTGG	ACATGCACAACAGCTCTCCA
MevK	ATACCTGGCGCTAGCTTTGG	GTAGGCAAGCATCTCGAACG
PMK	CCCTTGTTCCGAAACAGAATCG	ACCTCGCATTTGTCTGCTAGT
PPMD	TGGTGTGGCCTGGTAGATTG	TCTGTCAGTACCTACAATACCCTG
FPPS	ACGACTGGACCGATTTTGATGA	TTACTAGCGGACCCGACAGA
FOLD	ACGGTATCTTGGAAATTAAGTCGC	CACAGCGATGCCTGATCCAAT
Kr-h1	GATAGGCGAAGAGGAACGGG	GCAACGATGAGCATCAGCAG
JHE	TCTGGGGAAACGAGCACAAT	CACGAATGGAGCTCATAATCACG
JHEH	TCAACACCGCACAGATCGAA	GGATCATGAGCAGAGGGAGC
VGR	GTCGTGTGGTGGAAGCTGTA	CCGTCTAGTCCGATGCTGTC
VG	GGAGGTTCCTCTGCTGCAAT	GAGCTCTGACCGCAGATACC
OVO	CAAAGGAAACTGTCGTGTATTAGA	AGTTTGACTAGGCCACAGGC
SXL	AGATCTGCGCTTGTCACGAT	AGTCTGCTTGCTGTACGTTT
ecdysteroid	CACGTTAGCGCGCGATTTTA	CACATTCTGTACCGTCGCCT
USP?	TGACCGCTACACGACCTCTA	ACACAGCCTTCAGTGCTCTC
BR-C	TGCAACGAACTAGTGAGCGT	ACGACCTAGGGCTCCAATCA
E75	AACCTGTCCAAGAAGTCGCC	ACGCACTCACGCTTCCTAAT
