# Supplementary material for: Comparative transcriptome analysis reveals key candidate genes mediating ovarian development in Spodoptera frugiperda fed on two host plants
Source: Front Physiol. 2022 Nov 15;13:1056540. doi: 10.3389/fphys.2022.1056540 (PMC9705327; doi:10.3389/fphys.2022.1056540)
Supplement: Supplementary file 7 [file Table5.xlsx]

## Sheet: Table S5
Table S5 KEGG enrich of up-DEGs
Num	Pathway id	Description	Database			Pvalue		First Category	Second Category	Gene_ids	Gene_names
9	map05034	Alcoholism	KEGG PATHWAY			3.29e-05		Human Diseases	Substance dependence	gene-LOC118279954|gene-LOC118279664|gene-LOC118278913|gene-LOC118279983|gene-LOC118279878|gene-LOC118279879|gene-LOC118279668|gene-LOC118279032|gene-LOC118267736	LOC118279954;LOC118279664;LOC118278913;LOC118279983;LOC118279878;LOC118279879;LOC118279668;LOC118279032;LOC118267736
6	map05322	Systemic lupus erythematosus	KEGG PATHWAY			4.39e-05		Human Diseases	Immune disease	gene-LOC118279954|gene-LOC118279664|gene-LOC118278913|gene-LOC118279878|gene-LOC118279879|gene-LOC118279668	LOC118279954;LOC118279664;LOC118278913;LOC118279878;LOC118279879;LOC118279668
2	map05340	Primary immunodeficiency	KEGG PATHWAY			0.00421407		Human Diseases	Immune disease	gene-LOC118274642|gene-LOC118280077	LOC118274642;LOC118280077
6	map05202	Transcriptional misregulation in cancer	KEGG PATHWAY			0.00807477		Human Diseases	Cancer: overview	gene-LOC118265173|gene-LOC118269479|gene-LOC118279664|gene-LOC118265146|gene-LOC118279878|gene-LOC118264065	LOC118265173;LOC118269479;LOC118279664;LOC118265146;LOC118279878;LOC118264065
6	map05203	Viral carcinogenesis	KEGG PATHWAY			0.0169313		Human Diseases	Cancer: overview	gene-LOC118265146|gene-LOC118278913|gene-LOC118279954|gene-LOC118279879|gene-LOC118279668|gene-LOC118279983	LOC118265146;LOC118278913;LOC118279954;LOC118279879;LOC118279668;LOC118279983
3	map00640	Propanoate metabolism	KEGG PATHWAY			0.0175821		Metabolism	Carbohydrate metabolism	gene-LOC118278116|gene-LOC118275420|gene-LOC118280473	LOC118278116;LOC118275420;LOC118280473
3	map05030	Cocaine addiction	KEGG PATHWAY			0.0188483		Human Diseases	Substance dependence	gene-LOC118279032|gene-LOC118267736|gene-LOC118279983	LOC118279032;LOC118267736;LOC118279983
2	map00430	Taurine and hypotaurine metabolism	KEGG PATHWAY			0.019524		Metabolism	Metabolism of other amino acids	gene-LOC118280096|gene-LOC118268918	LOC118280096;LOC118268918
3	map04927	Cortisol synthesis and secretion	KEGG PATHWAY			0.0259204		Organismal Systems	Endocrine system	gene-LOC118274642|gene-LOC118279983|gene-LOC118270036	LOC118274642;LOC118279983;LOC118270036
3	map03460	Fanconi anemia pathway	KEGG PATHWAY			0.0378875		Genetic Information Processing	Replication and repair	gene-LOC118269446|gene-LOC118266139|gene-LOC118274488	LOC118269446;LOC118266139;LOC118274488
