# Supplementary material for: Comparative transcriptome analysis reveals key candidate genes mediating ovarian development in Spodoptera frugiperda fed on two host plants
Source: Front Physiol. 2022 Nov 15;13:1056540. doi: 10.3389/fphys.2022.1056540 (PMC9705327; doi:10.3389/fphys.2022.1056540)
Supplement: Supplementary file 8 [file Table7.xlsx]

## Sheet: Table S7
Table S7 KEGG enrich of down-DEGs
Num	Pathway id	Description	Database	Ratio_in_study	Ratio_in_pop	Pvalue	Padjust	First Category	Second Category	Gene_ids	Gene_names
6	map04614	Renin-angiotensin system	KEGG PATHWAY	6/265	25/10097	3.59e-05	0.00398889	Organismal Systems	Endocrine system	gene-LOC118268089|gene-LOC118269827|gene-LOC118268090|gene-LOC118270340|gene-LOC118268354|gene-LOC118268597	LOC118268089;LOC118269827;LOC118268090;LOC118270340;LOC118268354;LOC118268597
6	map05416	Viral myocarditis	KEGG PATHWAY	6/265	24/10097	2.79e-05	0.0061985	Human Diseases	Cardiovascular disease	gene-LOC118268744|gene-LOC118279073|gene-LOC118269387|gene-LOC118269392|gene-LOC118272008|gene-LOC118263792	LOC118268744;LOC118279073;LOC118269387;LOC118269392;LOC118272008;LOC118263792
8	map05410	Hypertrophic cardiomyopathy	KEGG PATHWAY	8/265	59/10097	0.000140837	0.010422	Human Diseases	Cardiovascular disease	gene-LOC118268744|gene-LOC118279073|gene-LOC118269387|gene-LOC118269827|gene-LOC118269392|gene-LOC118273937|gene-LOC118268597|gene-LOC118263792	LOC118268744;LOC118279073;LOC118269387;LOC118269827;LOC118269392;LOC118273937;LOC118268597;LOC118263792
11	map00480	Glutathione metabolism	KEGG PATHWAY	11/265	115/10097	0.000210459	0.0116805	Metabolism	Metabolism of other amino acids	gene-LOC118282210|gene-LOC118269546|gene-LOC118268089|gene-LOC118278068|gene-LOC118261723|gene-LOC118268090|gene-LOC118270340|gene-LOC118270502|gene-LOC118268354|gene-LOC118270359|gene-LOC118272758	LOC118282210;LOC118269546;LOC118268089;LOC118278068;LOC118261723;LOC118268090;LOC118270340;LOC118270502;LOC118268354;LOC118270359;LOC118272758
13	map00983	Drug metabolism - other enzymes	KEGG PATHWAY	13/265	165/10097	0.000397846	0.0176644	Metabolism	Xenobiotics biodegradation and metabolism	gene-LOC118282210|gene-LOC118269546|gene-LOC118277112|gene-LOC118267717|gene-LOC118278849|gene-LOC118278649|gene-LOC118261723|gene-LOC118264293|gene-LOC118270502|gene-LOC118277896|gene-LOC118277905|gene-LOC118270359|gene-LOC118279343	LOC118282210;LOC118269546;LOC118277112;LOC118267717;LOC118278849;LOC118278649;LOC118261723;LOC118264293;LOC118270502;LOC118277896;LOC118277905;LOC118270359;LOC118279343
4	map04640	Hematopoietic cell lineage	KEGG PATHWAY	4/265	18/10097	0.00106144	0.0392733	Organismal Systems	Immune system	gene-LOC118270340|gene-LOC118268089|gene-LOC118268354|gene-LOC118268090	LOC118270340;LOC118268089;LOC118268354;LOC118268090
7	map05110	Vibrio cholerae infection	KEGG PATHWAY	7/265	63/10097	0.0012499	0.0396397	Human Diseases	Infectious disease: bacterial	gene-LOC118268744|gene-LOC118268120|gene-LOC118279073|gene-LOC118279535|gene-LOC118268467|gene-LOC118273961|gene-LOC118268152	LOC118268744;LOC118268120;LOC118279073;LOC118279535;LOC118268467;LOC118273961;LOC118268152
4	map04966	Collecting duct acid secretion	KEGG PATHWAY	4/265	20/10097	0.00161261	0.04475	Organismal Systems	Excretory system	gene-LOC118268467|gene-LOC118279535|gene-LOC118268120|gene-LOC118268152	LOC118268467;LOC118279535;LOC118268120;LOC118268152
9	map05418	Fluid shear stress and atherosclerosis	KEGG PATHWAY	9/265	112/10097	0.00268827	0.0596796	Human Diseases	Cardiovascular disease	gene-LOC118282210|gene-LOC118269546|gene-LOC118268744|gene-LOC118268967|gene-LOC118279073|gene-LOC118261723|gene-LOC118263025|gene-LOC118270359|gene-LOC118270502	LOC118282210;LOC118269546;LOC118268744;LOC118268967;LOC118279073;LOC118261723;LOC118263025;LOC118270359;LOC118270502
9	map00982	Drug metabolism - cytochrome P450	KEGG PATHWAY	9/265	111/10097	0.00252883	0.0623777	Metabolism	Xenobiotics biodegradation and metabolism	gene-LOC118282210|gene-LOC118269546|gene-LOC118278649|gene-LOC118278849|gene-LOC118261723|gene-LOC118270502|gene-LOC118277896|gene-LOC118277905|gene-LOC118270359	LOC118282210;LOC118269546;LOC118278649;LOC118278849;LOC118261723;LOC118270502;LOC118277896;LOC118277905;LOC118270359
4	map01523	Antifolate resistance	KEGG PATHWAY	4/265	26/10097	0.00439802	0.0813634	Human Diseases	Drug resistance: antineoplastic	gene-LOC118262414|gene-LOC118262382|gene-LOC118265428|gene-LOC118272618	LOC118262414;LOC118262382;LOC118265428;LOC118272618
9	map05204	Chemical carcinogenesis	KEGG PATHWAY	9/265	120/10097	0.00426986	0.0861735	Human Diseases	Cancer: overview	gene-LOC118282210|gene-LOC118269546|gene-LOC118278649|gene-LOC118278849|gene-LOC118261723|gene-LOC118270502|gene-LOC118277896|gene-LOC118277905|gene-LOC118270359	LOC118282210;LOC118269546;LOC118278649;LOC118278849;LOC118261723;LOC118270502;LOC118277896;LOC118277905;LOC118270359
9	map00980	Metabolism of xenobiotics by cytochrome P450	KEGG PATHWAY	9/265	125/10097	0.0055777	0.09525	Metabolism	Xenobiotics biodegradation and metabolism	gene-LOC118282210|gene-LOC118269546|gene-LOC118278649|gene-LOC118278849|gene-LOC118261723|gene-LOC118270502|gene-LOC118277896|gene-LOC118277905|gene-LOC118270359	LOC118282210;LOC118269546;LOC118278649;LOC118278849;LOC118261723;LOC118270502;LOC118277896;LOC118277905;LOC118270359
6	map05414	Dilated cardiomyopathy	KEGG PATHWAY	6/265	65/10097	0.00698709	0.110795	Human Diseases	Cardiovascular disease	gene-LOC118268744|gene-LOC118279073|gene-LOC118269387|gene-LOC118269392|gene-LOC118273937|gene-LOC118263792	LOC118268744;LOC118279073;LOC118269387;LOC118269392;LOC118273937;LOC118263792
6	map04721	Synaptic vesicle cycle	KEGG PATHWAY	6/265	66/10097	0.0075212	0.111314	Organismal Systems	Nervous system	gene-LOC118268120|gene-LOC118264492|gene-LOC118279535|gene-LOC118268467|gene-LOC118270737|gene-LOC118268152	LOC118268120;LOC118264492;LOC118279535;LOC118268467;LOC118270737;LOC118268152
6	map00053	Ascorbate and aldarate metabolism	KEGG PATHWAY	6/265	67/10097	0.00808417	0.112168	Metabolism	Carbohydrate metabolism	gene-LOC118278649|gene-LOC118278849|gene-LOC118277896|gene-LOC118277905|gene-LOC118275171|gene-LOC118265417	LOC118278649;LOC118278849;LOC118277896;LOC118277905;LOC118275171;LOC118265417
6	map00830	Retinol metabolism	KEGG PATHWAY	6/265	68/10097	0.00867683	0.113309	Metabolism	Metabolism of cofactors and vitamins	gene-LOC118271971|gene-LOC118278649|gene-LOC118278849|gene-LOC118277896|gene-LOC118277905|gene-LOC118271630	LOC118271971;LOC118278649;LOC118278849;LOC118277896;LOC118277905;LOC118271630
5	map02010	ABC transporters	KEGG PATHWAY	5/265	51/10097	0.0105278	0.123009	Environmental Information Processing	Membrane transport	gene-LOC118265428|gene-LOC118262382|gene-LOC118262414|gene-LOC118280283|gene-LOC118272618	LOC118265428;LOC118262382;LOC118262414;LOC118280283;LOC118272618
4	map05323	Rheumatoid arthritis	KEGG PATHWAY	4/265	33/10097	0.010432	0.128661	Human Diseases	Immune disease	gene-LOC118268467|gene-LOC118279535|gene-LOC118268120|gene-LOC118268152	LOC118268467;LOC118279535;LOC118268120;LOC118268152
4	map00330	Arginine and proline metabolism	KEGG PATHWAY	4/265	37/10097	0.0155211	0.156622	Metabolism	Amino acid metabolism	gene-LOC118265417|gene-LOC118280754|gene-LOC118266983|gene-LOC118273671	LOC118265417;LOC118280754;LOC118266983;LOC118273671
3	map00592	alpha-Linolenic acid metabolism	KEGG PATHWAY	3/265	20/10097	0.0146425	0.162532	Metabolism	Lipid metabolism	gene-LOC118270769|gene-LOC118278770|gene-LOC118270754	LOC118270769;LOC118278770;LOC118270754
5	map05120	Epithelial cell signaling in Helicobacter pylori infection	KEGG PATHWAY	5/265	56/10097	0.0154088	0.162893	Human Diseases	Infectious disease: bacterial	gene-LOC118279535|gene-LOC118268467|gene-LOC118263463|gene-LOC118268120|gene-LOC118268152	LOC118279535;LOC118268467;LOC118263463;LOC118268120;LOC118268152
4	map04745	Phototransduction - fly	KEGG PATHWAY	4/265	38/10097	0.0169985	0.164073	Organismal Systems	Sensory system	gene-LOC118279073|gene-LOC118268744|gene-LOC118263510|gene-LOC118268967	LOC118279073;LOC118268744;LOC118263510;LOC118268967
7	map04145	Phagosome	KEGG PATHWAY	7/265	104/10097	0.0194486	0.166061	Cellular Processes	Transport and catabolism	gene-LOC118268744|gene-LOC118268120|gene-LOC118279073|gene-LOC118266983|gene-LOC118279535|gene-LOC118268467|gene-LOC118268152	LOC118268744;LOC118268120;LOC118279073;LOC118266983;LOC118279535;LOC118268467;LOC118268152
4	map00061	Fatty acid biosynthesis	KEGG PATHWAY	4/265	39/10097	0.018561	0.171689	Metabolism	Lipid metabolism	gene-LOC118275043|gene-LOC118280471|gene-LOC118274972|gene-LOC118274973	LOC118275043;LOC118280471;LOC118274972;LOC118274973
4	map00410	beta-Alanine metabolism	KEGG PATHWAY	4/265	39/10097	0.018561	0.171689	Metabolism	Metabolism of other amino acids	gene-LOC118270769|gene-LOC118265417|gene-LOC118270754|gene-LOC118264293	LOC118270769;LOC118265417;LOC118270754;LOC118264293
5	map00052	Galactose metabolism	KEGG PATHWAY	5/265	64/10097	0.0260103	0.199113	Metabolism	Carbohydrate metabolism	gene-LOC118264707|gene-LOC118277511|gene-LOC118281106|gene-LOC118266499|gene-LOC118264704	LOC118264707;LOC118277511;LOC118281106;LOC118266499;LOC118264704
5	map04976	Bile secretion	KEGG PATHWAY	5/265	64/10097	0.0260103	0.199113	Organismal Systems	Digestive system	gene-LOC118262382|gene-LOC118280941|gene-LOC118262414|gene-LOC118280283|gene-LOC118272618	LOC118262382;LOC118280941;LOC118262414;LOC118280283;LOC118272618
6	map01524	Platinum drug resistance	KEGG PATHWAY	6/265	86/10097	0.0253068	0.200647	Human Diseases	Drug resistance: antineoplastic	gene-LOC118282210|gene-LOC118269546|gene-LOC118261723|gene-LOC118272008|gene-LOC118270502|gene-LOC118270359	LOC118282210;LOC118269546;LOC118261723;LOC118272008;LOC118270502;LOC118270359
5	map00010	Glycolysis / Gluconeogenesis	KEGG PATHWAY	5/265	63/10097	0.0244845	0.201317	Metabolism	Carbohydrate metabolism	gene-LOC118264655|gene-LOC118265417|gene-LOC118261984|gene-LOC118274664|gene-LOC118275099	LOC118264655;LOC118265417;LOC118261984;LOC118274664;LOC118275099
5	map05231	Choline metabolism in cancer	KEGG PATHWAY	5/265	67/10097	0.0309472	0.221622	Human Diseases	Cancer: overview	gene-LOC118280256|gene-LOC118263683|gene-LOC118269679|gene-LOC118280378|gene-LOC118266466	LOC118280256;LOC118263683;LOC118269679;LOC118280378;LOC118266466
5	map00520	Amino sugar and nucleotide sugar metabolism	KEGG PATHWAY	5/265	68/10097	0.0327147	0.226958	Metabolism	Carbohydrate metabolism	gene-LOC118264707|gene-LOC118264704|gene-LOC118281106|gene-LOC118277511|gene-LOC118277800	LOC118264707;LOC118264704;LOC118281106;LOC118277511;LOC118277800
8	map05225	Hepatocellular carcinoma	KEGG PATHWAY	8/265	145/10097	0.0370962	0.242216	Human Diseases	Cancer: specific types	gene-LOC118282210|gene-LOC118269546|gene-LOC118268744|gene-LOC118279073|gene-LOC118261723|gene-LOC118280131|gene-LOC118270502|gene-LOC118270359	LOC118282210;LOC118269546;LOC118268744;LOC118279073;LOC118261723;LOC118280131;LOC118270502;LOC118270359
5	map05152	Tuberculosis	KEGG PATHWAY	5/265	70/10097	0.0364354	0.245111	Human Diseases	Infectious disease: bacterial	gene-LOC118268152|gene-LOC118268467|gene-LOC118272008|gene-LOC118268120|gene-LOC118268967	LOC118268152;LOC118268467;LOC118272008;LOC118268120;LOC118268967
6	map00564	Glycerophospholipid metabolism	KEGG PATHWAY	6/265	100/10097	0.0476193	0.293652	Metabolism	Lipid metabolism	gene-LOC118269679|gene-LOC118266466|gene-LOC118262641|gene-LOC118278770|gene-LOC118280378|gene-LOC118280256	LOC118269679;LOC118266466;LOC118262641;LOC118278770;LOC118280378;LOC118280256
5	map03320	PPAR signaling pathway	KEGG PATHWAY	5/265	75/10097	0.0468383	0.297089	Organismal Systems	Endocrine system	gene-LOC118281602|gene-LOC118270769|gene-LOC118270754|gene-LOC118264927|gene-LOC118264925	LOC118281602;LOC118270769;LOC118270754;LOC118264927;LOC118264925
4	map00140	Steroid hormone biosynthesis	KEGG PATHWAY	4/265	54/10097	0.0497786	0.300432	Metabolism	Lipid metabolism	gene-LOC118278849|gene-LOC118277896|gene-LOC118277905|gene-LOC118278649	LOC118278849;LOC118277896;LOC118277905;LOC118278649
