# Supplementary material for: Comparative transcriptome analysis reveals key candidate genes mediating ovarian development in Spodoptera frugiperda fed on two host plants
Source: Front Physiol. 2022 Nov 15;13:1056540. doi: 10.3389/fphys.2022.1056540 (PMC9705327; doi:10.3389/fphys.2022.1056540)
Supplement: Supplementary file 9 [file Table8.xlsx]

## Sheet: Sheet1
Table S8 The hormone and ovary-development related genes in the ovarian transcriptome.
	Gene_name	Transcript_id	Gene_id	Gene_name	Gene_description	Corn1	Corn1	Corn1	Goosegrass1	Goosegrass3	Goosegrass3
JH- biosynthetic genes	HMGR	rna-XM_035573944.1	gene-LOC118262516	LOC118262516	3-hydroxy-3-methylglutaryl-CoA reductase	68.22	57.1	92.41	89.31	69.51	91.32
	MevK	rna-XM_035591924.1	gene-LOC118274451	LOC118274451	mevalonate kinase-like, transcript variant X1	0.8	1.54	1.08	1.28	1.43	1.05
	PMK	rna-XM_035591746.1	gene-LOC118274284	LOC118274284	phosphomevalonate kinase-like, transcript variant X1	4.95	3.8	7.88	8	8.42	8.14
	PPMD	rna-XM_035588549.1	gene-LOC118272191	LOC118272191	diphosphomevalonate decarboxylase-like	2.6	1.3	2.21	3.16	2.39	4.91
	FPPS	rna-XM_035579384.1	gene-LOC118266037	LOC118266037	farnesyl pyrophosphate synthase-like, transcript variant X1	0.22	0.05	0	0.07	0	0.04
	FOLD	rna-XM_035593085.1	gene-LOC118275209	LOC118275209	farnesol dehydrogenase-like, transcript variant X1	2.25	1.35	5.56	0.39	3.8	0
	Kr-h1	rna-XM_035590424.1	gene-LOC118273446	LOC118273446	Krueppel homolog 1-like	53.77	57.41	41.63	51.28	40.92	36.49
	JHE	rna-XM_035574805.1	gene-LOC118263047	LOC118263047	juvenile hormone esterase-like	0	0.1	0.1	0	0.06	0
	JHEH	rna-XM_035594190.1	gene-LOC118276057	LOC118276057	juvenile hormone epoxide hydrolase-like	54.54	57.49	87.45	68.63	131.61	162.78
20E- biosynthetic genes	ecdysteroid	rna-XM_035581887.1	gene-LOC118267732	LOC118267732	ecdysteroid-regulated 16 kDa protein-like	229.03	244.63	184.79	361.59	348.92	364.84
	USP	rna-XM_035590526.1	gene-LOC118273518	LOC118273518	protein ultraspiracle homolog	11.03	9.82	10.43	9.96	8.57	9.11
	BR-C	rna-XM_035583953.1	gene-LOC118269059	LOC118269059	broad-complex core protein isoforms 1/2/3/4/5-like, transcript variant X1	1.09	0.78	1.32	0.93	0.89	1.14
	E75	rna-XM_035581095.1	gene-LOC118267232	LOC118267232	ecdysone-inducible protein E75, transcript variant X1	36.38	38.91	36.52	44.23	22.79	22.18
Ovary-development-related genes	VGR	rna-XM_035595777.1	gene-LOC118277100	LOC118277100	vitellogenin receptor-like	213.66	280.47	268.56	187.58	266.46	306.71
	VG	rna-XM_035601144.1	gene-LOC118280769	LOC118280769	vitellogenin-like	0.06	0.02	0.05	0.07	0.07	0.02
	Ovo	rna-XM_035583629.1	gene-LOC118268863	LOC118268863	ovarian-specific serine/threonine-protein kinase Lok-like, transcript variant X2	20.51	32.72	38.72	0	5.88	42.04
	Sxl	rna-XM_035592327.1	gene-LOC118274678	LOC118274678	sex-lethal homolog, transcript variant X1	4.66	3.84	4.21	4.78	5.57	3.87
